# Supplementary material for: Non-canonical RNA-DNA differences and other human genomic features are enriched within very short tandem repeats
Source: PLoS Comput Biol. 2020 Jun 8;16(6):e1007968. doi: 10.1371/journal.pcbi.1007968 (PMC7302867; doi:10.1371/journal.pcbi.1007968)
Supplement: S2 Table — DNRs and TNRs of 15 or more units present in Polytract dataset yet absent in UCSC Microsatellites (GRCh38). (TSV) [file pcbi.1007968.s002.tsv]

seqnames	start	end	width	strand	type	segment
chr1	223546886	223546930	45	+	aac	GTTGTTGTTGTTGTTGTTGTTGTTGTTGTTGTTGTTGTTGTTGTT
chr10	86403582	86403631	50	+	aac	TGTTGTTGTTGTTGTTGTTGTTGTTGTTGTTGTTGTTGTTGTTGTTGTTG
chr11	38090529	38090575	47	+	aac	AACAACAACAACAACAACAACAACAACAACAACAACAACAACAACAA
chr13	43734200	43734244	45	+	aac	GTTGTTGTTGTTGTTGTTGTTGTTGTTGTTGTTGTTGTTGTTGTT
chr17	62088358	62088412	55	+	aac	AACAACAACAACAACAACAACAACAACAACAACAACAACAACAACAACAACAACA
chr19	29426681	29426730	50	+	aac	TTGTTGTTGTTGTTGTTGTTGTTGTTGTTGTTGTTGTTGTTGTTGTTGTT
chr2	65317514	65317560	47	+	aac	AACAACAACAACAACAACAACAACAACAACAACAACAACAACAACAA
chr2	223497030	223497076	47	+	aac	TTGTTGTTGTTGTTGTTGTTGTTGTTGTTGTTGTTGTTGTTGTTGTT
chr3	51326584	51326636	53	+	aac	TTGTTGTTGTTGTTGTTGTTGTTGTTGTTGTTGTTGTTGTTGTTGTTGTTGTT
chr3	58669693	58669748	56	+	aac	AACAACAACAACAACAACAACAACAACAACAACAACAACAACAACAACAACAACAA
chr6	47813069	47813115	47	+	aac	AACAACAACAACAACAACAACAACAACAACAACAACAACAACAACAA
chr7	108815190	108815236	47	+	aac	AACAACAACAACAACAACAACAACAACAACAACAACAACAACAACAA
chr8	103921003	103921047	45	+	aac	CAACAACAACAACAACAACAACAACAACAACAACAACAACAACAA
chrX	69315799	69315843	45	+	aac	GTTGTTGTTGTTGTTGTTGTTGTTGTTGTTGTTGTTGTTGTTGTT
chr1	16136714	16136775	62	+	aag	AAGAAGAAGAAGAAGAAGAAGAAGAAGAAGAAGAAGAAGAAGAAGAAGAAGAAGAAGAAGAA
chr1	17191826	17191905	80	+	aag	TCTTCTTCTTCTTCTTCTTCTTCTTCTTCTTCTTCTTCTTCTTCTTCTTCTTCTTCTTCTTCTTCTTCTTCTTCTTCTTC
chr1	18999977	19000046	70	+	aag	GAAGAAGAAGAAGAAGAAGAAGAAGAAGAAGAAGAAGAAGAAGAAGAAGAAGAAGAAGAAGAAGAAGAAG
chr1	36546824	36546896	73	+	aag	GAAGAAGAAGAAGAAGAAGAAGAAGAAGAAGAAGAAGAAGAAGAAGAAGAAGAAGAAGAAGAAGAAGAAGAAG
chr1	42222047	42222110	64	+	aag	AGAAGAAGAAGAAGAAGAAGAAGAAGAAGAAGAAGAAGAAGAAGAAGAAGAAGAAGAAGAAGAA
chr1	64239093	64239158	66	+	aag	GAAGAAGAAGAAGAAGAAGAAGAAGAAGAAGAAGAAGAAGAAGAAGAAGAAGAAGAAGAAGAAGAA
chr1	100526987	100527062	76	+	aag	TTCTTCTTCTTCTTCTTCTTCTTCTTCTTCTTCTTCTTCTTCTTCTTCTTCTTCTTCTTCTTCTTCTTCTTCTTCT
chr1	102411204	102411255	52	+	aag	GAAGAAGAAGAAGAAGAAGAAGAAGAAGAAGAAGAAGAAGAAGAAGAAGAAG
chr1	106730945	106731005	61	+	aag	GAAGAAGAAGAAGAAGAAGAAGAAGAAGAAGAAGAAGAAGAAGAAGAAGAAGAAGAAGAAG
chr1	113437807	113437863	57	+	aag	TTCTTCTTCTTCTTCTTCTTCTTCTTCTTCTTCTTCTTCTTCTTCTTCTTCTTCTTC
chr1	144183196	144183247	52	+	aag	CTTCTTCTTCTTCTTCTTCTTCTTCTTCTTCTTCTTCTTCTTCTTCTTCTTC
chr1	144783146	144783194	49	+	aag	GAAGAAGAAGAAGAAGAAGAAGAAGAAGAAGAAGAAGAAGAAGAAGAAG
chr1	175773106	175773172	67	+	aag	AGAAGAAGAAGAAGAAGAAGAAGAAGAAGAAGAAGAAGAAGAAGAAGAAGAAGAAGAAGAAGAAGAA
chr1	182316558	182316630	73	+	aag	AAGAAGAAGAAGAAGAAGAAGAAGAAGAAGAAGAAGAAGAAGAAGAAGAAGAAGAAGAAGAAGAAGAAGAAGA
chr1	184460621	184460687	67	+	aag	TCTTCTTCTTCTTCTTCTTCTTCTTCTTCTTCTTCTTCTTCTTCTTCTTCTTCTTCTTCTTCTTCTT
chr1	186631639	186631696	58	+	aag	AGAAGAAGAAGAAGAAGAAGAAGAAGAAGAAGAAGAAGAAGAAGAAGAAGAAGAAGAA
chr1	192048741	192048809	69	+	aag	GAAGAAGAAGAAGAAGAAGAAGAAGAAGAAGAAGAAGAAGAAGAAGAAGAAGAAGAAGAAGAAGAAGAA
chr1	203561909	203561978	70	+	aag	AAGAAGAAGAAGAAGAAGAAGAAGAAGAAGAAGAAGAAGAAGAAGAAGAAGAAGAAGAAGAAGAAGAAGA
chr1	207407384	207407457	74	+	aag	AAGAAGAAGAAGAAGAAGAAGAAGAAGAAGAAGAAGAAGAAGAAGAAGAAGAAGAAGAAGAAGAAGAAGAAGAA
chr1	214679688	214679739	52	+	aag	CTTCTTCTTCTTCTTCTTCTTCTTCTTCTTCTTCTTCTTCTTCTTCTTCTTC
chr1	233339196	233339267	72	+	aag	TTCTTCTTCTTCTTCTTCTTCTTCTTCTTCTTCTTCTTCTTCTTCTTCTTCTTCTTCTTCTTCTTCTTCTTC
chr1	234325976	234326034	59	+	aag	GAAGAAGAAGAAGAAGAAGAAGAAGAAGAAGAAGAAGAAGAAGAAGAAGAAGAAGAAGA
chr1	235916056	235916115	60	+	aag	AGAAGAAGAAGAAGAAGAAGAAGAAGAAGAAGAAGAAGAAGAAGAAGAAGAAGAAGAAGA
chr1	238188367	238188446	80	+	aag	CTTCTTCTTCTTCTTCTTCTTCTTCTTCTTCTTCTTCTTCTTCTTCTTCTTCTTCTTCTTCTTCTTCTTCTTCTTCTTCT
chr10	2084374	2084451	78	+	aag	CTTCTTCTTCTTCTTCTTCTTCTTCTTCTTCTTCTTCTTCTTCTTCTTCTTCTTCTTCTTCTTCTTCTTCTTCTTCTT
chr10	2084480	2084530	51	+	aag	CTTCTTCTTCTTCTTCTTCTTCTTCTTCTTCTTCTTCTTCTTCTTCTTCTT
chr10	7566845	7566922	78	+	aag	GAAGAAGAAGAAGAAGAAGAAGAAGAAGAAGAAGAAGAAGAAGAAGAAGAAGAAGAAGAAGAAGAAGAAGAAGAAGAA
chr10	8681451	8681503	53	+	aag	TTCTTCTTCTTCTTCTTCTTCTTCTTCTTCTTCTTCTTCTTCTTCTTCTTCTT
chr10	8681553	8681598	46	+	aag	CTTCTTCTTCTTCTTCTTCTTCTTCTTCTTCTTCTTCTTCTTCTTC
chr10	14826030	14826097	68	+	aag	AGAAGAAGAAGAAGAAGAAGAAGAAGAAGAAGAAGAAGAAGAAGAAGAAGAAGAAGAAGAAGAAGAAG
chr10	21227654	21227770	117	+	aag	TTCTTCTTCTTCTTCTTCTTCTTCTTCTTCTTCTTCTTCTTCTTCTTCTTCTTCTTCTTTCTTCTTCTTCTTCTTCTTCTTCTTCTTCTTCTTCTTCTTCTTCTTCTTCTTCTTCTT
chr10	22346431	22346498	68	+	aag	TTCTTCTTCTTCTTCTTCTTCTTCTTCTTCTTCTTCTTCTTCTTCTTCTTCTTCTTCTTCTTCTTCTT
chr10	23350790	23350867	78	+	aag	TTCTTCTTCTTCTTCTTCTTCTTCTTCTTCTTCTTCTTCTTCTTCTTCTTCTTCTTCTTCTTCTTCTTCTTCTTCTTC
chr10	25753360	25753496	137	+	aag	AAGAAGAAGAAGAAGAAGAAGAAGAAGAAGAAGAAGAAGAAGAAGAAGAAGAAGAAGAAGAAAAGAAGAAGAAGAAGAAGAAGAAGAAGAAGAAGAAGAAGAAGAAGAAGAAGAAGAAGAAGAAGAAGAAGAAGAAG
chr10	32115266	32115385	120	+	aag	TTCTTCTTCTTCTTCTTCTTCTTCTTCTTCTTCTTCTTCTTCTTCTTCTTCTTCTTCTTCTTCTTCTTCTTCTTCTTCTTCTTCTTCTTCTTCTTCTTCTTCTTCTTCTTCTTCTTCTTC
chr10	32115504	32115640	137	+	aag	TTCTTCTTCTTCTTCTTCTTCTTCTTCTTCTTCTTCTTCTTCTTCTTCTTCTTCTTCTTCTTCTTCTTCTTCCTTCTTCTTCTTCTTCTTCTTCTTCTTCTTCTTCTTCTTCTTCTTCTTCTTCTTCTTCTTCTTCT
chr10	32828486	32828560	75	+	aag	GAAGAAGAAGAAGAAGAAGAAGAAGAAGAAGAAGAAGAAGAAGAAGAAGAAGAAGAAGAAGAAGAAGAAGAAGAA
chr10	34832665	34832731	67	+	aag	GAAGAAGAAGAAGAAGAAGAAGAAGAAGAAGAAGAAGAAGAAGAAGAAGAAGAAGAAGAAGAAGAAG
chr10	43729975	43730057	83	+	aag	GAAGAAGAAGAAGAAGAAGAAGAAGAAGAAGAAGAAGAAGAAGAAGAAGAAGAAGAAGAAGAAGAAGAAGAAGAAGAAGAAGA
chr10	48787808	48787859	52	+	aag	TCTTCTTCTTCTTCTTCTTCTTCTTCTTCTTCTTCTTCTTCTTCTTCTTCTT
chr10	48787894	48787985	92	+	aag	CTTCTTCTTCTTCTTCTTCTTCTTCTTCTTCTTCTTCTTCTTCTTCTTCTTCTTCTTCTTCTTCTTCTTCTTCTTCTTCTTCTTCTTCTTCT
chr10	69539483	69539538	56	+	aag	AGAAGAAGAAGAAGAAGAAGAAGAAGAAGAAGAAGAAGAAGAAGAAGAAGAAGAAG
chr10	80225308	80225363	56	+	aag	TTCTTCTTCTTCTTCTTCTTCTTCTTCTTCTTCTTCTTCTTCTTCTTCTTCTTCTT
chr10	92730587	92730658	72	+	aag	CTTCTTCTTCTTCTTCTTCTTCTTCTTCTTCTTCTTCTTCTTCTTCTTCTTCTTCTTCTTCTTCTTCTTCTT
chr10	98275987	98276033	47	+	aag	AAGAAGAAGAAGAAGAAGAAGAAGAAGAAGAAGAAGAAGAAGAAGAA
chr10	98276110	98276175	66	+	aag	GAAGAAGAAGAAGAAGAAGAAGAAGAAGAAGAAGAAGAAGAAGAAGAAGAAGAAGAAGAAGAAGAA
chr11	20600336	20600412	77	+	aag	GAAGAAGAAGAAGAAGAAGAAGAAGAAGAAGAAGAAGAAGAAGAAGAAGAAGAAGAAGAAGAAGAAGAAGAAGAAGA
chr11	23814688	23814753	66	+	aag	TTCTTCTTCTTCTTCTTCTTCTTCTTCTTCTTCTTCTTCTTCTTCTTCTTCTTCTTCTTCTTCTTC
chr11	30040073	30040147	75	+	aag	GAAGAAGAAGAAGAAGAAGAAGAAGAAGAAGAAGAAGAAGAAGAAGAAGAAGAAGAAGAAGAAGAAGAAGAAGAA
chr11	40630331	40630391	61	+	aag	TCTTCTTCTTCTTCTTCTTCTTCTTCTTCTTCTTCTTCTTCTTCTTCTTCTTCTTCTTCTT
chr11	57102404	57102484	81	+	aag	GAAGAAGAAGAAGAAGAAGAAGAAGAAGAAGAAGAAGAAGAAGAAGAAGAAGAAGAAGAAGAAGAAGAAGAAGAAGAAGAA
chr11	57403551	57403649	99	+	aag	GAAGAAGAAGAAGAAGAAGAAGAAGAAGAAGAAGAAGAAGAAGAAGAAGAAGAAGAAGAAGAAGAAGAAGAAGAAGAAGAAGAAGAAGAAGAAGAAGAA
chr11	72133567	72133615	49	+	aag	CTTCTTCTTCTTCTTCTTCTTCTTCTTCTTCTTCTTCTTCTTCTTCTTC
chr11	91266574	91266651	78	+	aag	AAGAAGAAGAAGAAGAAGAAGAAGAAGAAGAAGAAGAAGAAGAAGAAGAAGAAGAAGAAGAAGAAGAAGAAGAAGAAG
chr11	110346487	110346553	67	+	aag	TTCTTCTTCTTCTTCTTCTTCTTCTTCTTCTTCTTCTTCTTCTTCTTCTTCTTCTTCTTCTTCTTCT
chr11	112709417	112709479	63	+	aag	CTTCTTCTTCTTCTTCTTCTTCTTCTTCTTCTTCTTCTTCTTCTTCTTCTTCTTCTTCTTCTT
chr11	116155708	116155761	54	+	aag	GAAGAAGAAGAAGAAGAAGAAGAAGAAGAAGAAGAAGAAGAAGAAGAAGAAGAA
chr11	123318149	123318210	62	+	aag	GAAGAAGAAGAAGAAGAAGAAGAAGAAGAAGAAGAAGAAGAAGAAGAAGAAGAAGAAGAAGA
chr11	126923131	126923177	47	+	aag	CTTCTTCTTCTTCTTCTTCTTCTTCTTCTTCTTCTTCTTCTTCTTCT
chr11	126923189	126923268	80	+	aag	CTTCTTCTTCTTCTTCTTCTTCTTCTTCTTCTTCTTCTTCTTCTTCTTCTTCTTCTTCTTCTTCTTCTTCTTCTTCTTCT
chr11	127279807	127279890	84	+	aag	TTCTTCTTCTTCTTCTTCTTCTTCTTCTTCTTCTTCTTCTTCTTCTTCTTCTTCTTCTTCTTCTTCTTCTTCTTCTTCTTCTTC
chr11	131789430	131789491	62	+	aag	GAAGAAGAAGAAGAAGAAGAAGAAGAAGAAGAAGAAGAAGAAGAAGAAGAAGAAGAAGAAGA
chr11	131789495	131789636	142	+	aag	AAGAAGAAGAAGAAGAAGAAGAAGAAGAAGAAGAAGAAGAAGAAGAAGAAGAAAAGAAGAAGAAGAAGAAGAAGAAGAAGAAGAAGAAGAAGAAGAAGAAGAAGAAGAAGAAGAAGAAGAAGAAGAAGAAGAAGAAGAAGAA
chr11	133140532	133140578	47	+	aag	AAGAAGAAGAAGAAGAAGAAGAAGAAGAAGAAGAAGAAGAAGAAGAA
chr11	133140950	133140999	50	+	aag	GAAGAAGAAGAAGAAGAAGAAGAAGAAGAAGAAGAAGAAGAAGAAGAAGA
chr11	133141049	133141094	46	+	aag	GAAGAAGAAGAAGAAGAAGAAGAAGAAGAAGAAGAAGAAGAAGAAG
chr12	19388638	19388696	59	+	aag	TTCTTCTTCTTCTTCTTCTTCTTCTTCTTCTTCTTCTTCTTCTTCTTCTTCTTCTTCTT
chr12	32384589	32384640	52	+	aag	TCTTCTTCTTCTTCTTCTTCTTCTTCTTCTTCTTCTTCTTCTTCTTCTTCTT
chr12	39653493	39653538	46	+	aag	TCTTCTTCTTCTTCTTCTTCTTCTTCTTCTTCTTCTTCTTCTTCTT
chr12	52918206	52918258	53	+	aag	AAGAAGAAGAAGAAGAAGAAGAAGAAGAAGAAGAAGAAGAAGAAGAAGAAGAA
chr12	53698152	53698222	71	+	aag	CTTCTTCTTCTTCTTCTTCTTCTTCTTCTTCTTCTTCTTCTTCTTCTTCTTCTTCTTCTTCTTCTTCTTCT
chr12	67184642	67184705	64	+	aag	GAAGAAGAAGAAGAAGAAGAAGAAGAAGAAGAAGAAGAAGAAGAAGAAGAAGAAGAAGAAGAAG
chr12	71344847	71344930	84	+	aag	GAAGAAGAAGAAGAAGAAGAAGAAGAAGAAGAAGAAGAAGAAGAAGAAGAAGAAGAAGAAGAAGAAGAAGAAGAAGAAGAAGAA
chr12	94926837	94926911	75	+	aag	CTTCTTCTTCTTCTTCTTCTTCTTCTTCTTCTTCTTCTTCTTCTTCTTCTTCTTCTTCTTCTTCTTCTTCTTCTT
chr12	95431938	95432007	70	+	aag	AGAAGAAGAAGAAGAAGAAGAAGAAGAAGAAGAAGAAGAAGAAGAAGAAGAAGAAGAAGAAGAAGAAGAA
chr12	95798923	95799001	79	+	aag	AGAAGAAGAAGAAGAAGAAGAAGAAGAAGAAGAAGAAGAAGAAGAAGAAGAAGAAGAAGAAGAAGAAGAAGAAGAAGAA
chr12	101591844	101591900	57	+	aag	CTTCTTCTTCTTCTTCTTCTTCTTCTTCTTCTTCTTCTTCTTCTTCTTCTTCTTCTT
chr12	104021868	104021955	88	+	aag	AAGAAGAAGAAGAAGAAGAAGAAGAAGAAGAAGAAGAAGAAGAAGAAGAAGAAGAAGAAGAAGAAGAAGAAGAAGAAGAAGAAGAAGA
chr12	107956893	107956952	60	+	aag	CTTCTTCTTCTTCTTCTTCTTCTTCTTCTTCTTCTTCTTCTTCTTCTTCTTCTTCTTCTT
chr12	107957120	107957207	88	+	aag	CTTCTTCTTCTTCTTCTTCTTCTTCTTCTTCTTCTTCTTCTTCTTCTTCTTCTTCTTCTTCTTCTTCTTCTTCTTCTTCTTCTTCTTC
chr12	110068248	110068331	84	+	aag	AAGAAGAAGAAGAAGAAGAAGAAGAAGAAGAAGAAGAAGAAGAAGAAGAAGAAGAAGAAGAAGAAGAAGAAGAAGAAGAAGAAG
chr12	112713052	112713102	51	+	aag	CTTCTTCTTCTTCTTCTTCTTCTTCTTCTTCTTCTTCTTCTTCTTCTTCTT
chr12	113448604	113448649	46	+	aag	AAGAAGAAGAAGAAGAAGAAGAAGAAGAAGAAGAAGAAGAAGAAGA
chr12	126012011	126012083	73	+	aag	AGAAGAAGAAGAAGAAGAAGAAGAAGAAGAAGAAGAAGAAGAAGAAGAAGAAGAAGAAGAAGAAGAAGAAGAA
chr13	18606771	18606833	63	+	aag	GAAGAAGAAGAAGAAGAAGAAGAAGAAGAAGAAGAAGAAGAAGAAGAAGAAGAAGAAGAAGAA
chr13	28587403	28587458	56	+	aag	TCTTCTTCTTCTTCTTCTTCTTCTTCTTCTTCTTCTTCTTCTTCTTCTTCTTCTTC
chr13	31505492	31505549	58	+	aag	CTTCTTCTTCTTCTTCTTCTTCTTCTTCTTCTTCTTCTTCTTCTTCTTCTTCTTCTTC
chr13	33499520	33499605	86	+	aag	TTCTTCTTCTTCTTCTTCTTCTTCTTCTTCTTCTTCTTCTTCTTCTTCTTCTTCTTCTTCTTCTTCTTCTTCTTCTTCTTCTTCTT
chr13	36408352	36408410	59	+	aag	GAAGAAGAAGAAGAAGAAGAAGAAGAAGAAGAAGAAGAAGAAGAAGAAGAAGAAGAAGA
chr13	55700820	55700895	76	+	aag	TTCTTCTTCTTCTTCTTCTTCTTCTTCTTCTTCTTCTTCTTCTTCTTCTTCTTCTTCTTCTTCTTCTTCTTCTTCT
chr13	85350968	85351022	55	+	aag	AAGAAGAAGAAGAAGAAGAAGAAGAAGAAGAAGAAGAAGAAGAAGAAGAAGAAGA
chr14	23397933	23398024	92	+	aag	TCTTCTTCTTCTTCTTCTTCTTCTTCTTCTTCTTCTTCTTCTTCTTCTTCTTCTTCTTCTTCTTCTTCTTCTTCTTCTTCTTCTTCTTCTTC
chr14	44005284	44005362	79	+	aag	AGAAGAAGAAGAAGAAGAAGAAGAAGAAGAAGAAGAAGAAGAAGAAGAAGAAGAAGAAGAAGAAGAAGAAGAAGAAGAA
chr14	47771486	47771534	49	+	aag	AAGAAGAAGAAGAAGAAGAAGAAGAAGAAGAAGAAGAAGAAGAAGAAGA
chr14	48531694	48531749	56	+	aag	TTCTTCTTCTTCTTCTTCTTCTTCTTCTTCTTCTTCTTCTTCTTCTTCTTCTTCTT
chr14	55234929	55234974	46	+	aag	TCTTCTTCTTCTTCTTCTTCTTCTTCTTCTTCTTCTTCTTCTTCTT
chr14	79921759	79921869	111	+	aag	TTCTTCTTCTTCTTCTTCTTCTTCTTCTTCTTCTTCTTCTTCTTCTTCTTCTTCTTCTTCTTTCTTCTTCTTCTTCTTCTTCTTCTTCTTCTTCTTCTTCTTCTTCTTCTT
chr14	97221521	97221591	71	+	aag	GAAGAAGAAGAAGAAGAAGAAGAAGAAGAAGAAGAAGAAGAAGAAGAAGAAGAAGAAGAAGAAGAAGAAGA
chr15	29591833	29591898	66	+	aag	AGAAGAAGAAGAAGAAGAAGAAGAAGAAGAAGAAGAAGAAGAAGAAGAAGAAGAAGAAGAAGAAGA
chr15	35801677	35801749	73	+	aag	TTCTTCTTCTTCTTCTTCTTCTTCTTCTTCTTCTTCTTCTTCTTCTTCTTCTTCTTCTTCTTCTTCTTCTTCT
chr15	38681256	38681326	71	+	aag	TTCTTCTTCTTCTTCTTCTTCTTCTTCTTCTTCTTCTTCTTCTTCTTCTTCTTCTTCTTCTTCTTCTTCTT
chr15	53090221	53090293	73	+	aag	CTTCTTCTTCTTCTTCTTCTTCTTCTTCTTCTTCTTCTTCTTCTTCTTCTTCTTCTTCTTCTTCTTCTTCTTC
chr15	58982260	58982315	56	+	aag	TCTTCTTCTTCTTCTTCTTCTTCTTCTTCTTCTTCTTCTTCTTCTTCTTCTTCTTC
chr15	61059989	61060051	63	+	aag	GAAGAAGAAGAAGAAGAAGAAGAAGAAGAAGAAGAAGAAGAAGAAGAAGAAGAAGAAGAAGAA
chr15	69322692	69322771	80	+	aag	GAAGAAGAAGAAGAAGAAGAAGAAGAAGAAGAAGAAGAAGAAGAAGAAGAAGAAGAAGAAGAAGAAGAAGAAGAAGAAGA
chr15	82720549	82720599	51	+	aag	TCTTCTTCTTCTTCTTCTTCTTCTTCTTCTTCTTCTTCTTCTTCTTCTTCT
chr15	83823894	83823974	81	+	aag	TCTTCTTCTTCTTCTTCTTCTTCTTCTTCTTCTTCTTCTTCTTCTTCTTCTTCTTCTTCTTCTTCTTCTTCTTCTTCTTCT
chr15	84734048	84734115	68	+	aag	AAGAAGAAGAAGAAGAAGAAGAAGAAGAAGAAGAAGAAGAAGAAGAAGAAGAAGAAGAAGAAGAAGAA
chr15	85308914	85308964	51	+	aag	GAAGAAGAAGAAGAAGAAGAAGAAGAAGAAGAAGAAGAAGAAGAAGAAGAA
chr15	92380791	92380855	65	+	aag	GAAGAAGAAGAAGAAGAAGAAGAAGAAGAAGAAGAAGAAGAAGAAGAAGAAGAAGAAGAAGAAGA
chr15	95211275	95211358	84	+	aag	GAAGAAGAAGAAGAAGAAGAAGAAGAAGAAGAAGAAGAAGAAGAAGAAGAAGAAGAAGAAGAAGAAGAAGAAGAAGAAGAAGAA
chr15	96280713	96280759	47	+	aag	AAGAAGAAGAAGAAGAAGAAGAAGAAGAAGAAGAAGAAGAAGAAGAA
chr15	96280783	96280833	51	+	aag	AGAAGAAGAAGAAGAAGAAGAAGAAGAAGAAGAAGAAGAAGAAGAAGAAGA
chr15	96554808	96554862	55	+	aag	CTTCTTCTTCTTCTTCTTCTTCTTCTTCTTCTTCTTCTTCTTCTTCTTCTTCTTC
chr15	97683823	97683881	59	+	aag	AGAAGAAGAAGAAGAAGAAGAAGAAGAAGAAGAAGAAGAAGAAGAAGAAGAAGAAGAAG
chr16	20288986	20289031	46	+	aag	TCTTCTTCTTCTTCTTCTTCTTCTTCTTCTTCTTCTTCTTCTTCTT
chr16	20717957	20718028	72	+	aag	GAAGAAGAAGAAGAAGAAGAAGAAGAAGAAGAAGAAGAAGAAGAAGAAGAAGAAGAAGAAGAAGAAGAAGAA
chr16	22663011	22663063	53	+	aag	TCTTCTTCTTCTTCTTCTTCTTCTTCTTCTTCTTCTTCTTCTTCTTCTTCTTC
chr16	22959744	22959797	54	+	aag	TTCTTCTTCTTCTTCTTCTTCTTCTTCTTCTTCTTCTTCTTCTTCTTCTTCTTC
chr16	24250284	24250354	71	+	aag	TCTTCTTCTTCTTCTTCTTCTTCTTCTTCTTCTTCTTCTTCTTCTTCTTCTTCTTCTTCTTCTTCTTCTTC
chr16	30403284	30403333	50	+	aag	CTTCTTCTTCTTCTTCTTCTTCTTCTTCTTCTTCTTCTTCTTCTTCTTCT
chr16	30918913	30918976	64	+	aag	CTTCTTCTTCTTCTTCTTCTTCTTCTTCTTCTTCTTCTTCTTCTTCTTCTTCTTCTTCTTCTTC
chr16	31013260	31013322	63	+	aag	TTCTTCTTCTTCTTCTTCTTCTTCTTCTTCTTCTTCTTCTTCTTCTTCTTCTTCTTCTTCTTC
chr16	47942460	47942544	85	+	aag	TTCTTCTTCTTCTTCTTCTTCTTCTTCTTCTTCTTCTTCTTCTTCTTCTTCTTCTTCTTCTTCTTCTTCTTCTTCTTCTTCTTCT
chr16	48486928	48486981	54	+	aag	TTCTTCTTCTTCTTCTTCTTCTTCTTCTTCTTCTTCTTCTTCTTCTTCTTCTTC
chr16	50486186	50486271	86	+	aag	TTCTTCTTCTTCTTCTTCTTCTTCTTCTTCTTCTTCTTCTTCTTCTTCTTCTTCTTCTTCTTCTTCTTCTTCTTCTTCTTCTTCTT
chr16	51047150	51047212	63	+	aag	AAGAAGAAGAAGAAGAAGAAGAAGAAGAAGAAGAAGAAGAAGAAGAAGAAGAAGAAGAAGAAG
chr16	52024912	52025045	134	+	aag	TCTTCTTCTTCTTCTTCTTCTTCTTCTTCTTCTTCTTCTTCTTCTTCTTCTTCTTCTTCTTCTTTTCTTCTTCTTCTTCTTCTTCTTCTTCTTCTTCTTCTTCTTCTTCTTCTTCTTCTTCTTCTTCTTCTTCT
chr16	54440167	54440262	96	+	aag	TTCTTCTTCTTCTTCTTCTTCTTCTTCTTCTTCTTCTTCTTCTTCTTCTTCTTCTTCTTCTTCTTCTTCTTCTTCTTCTTCTTCTTCTTCTTCTTC
chr16	64357596	64357642	47	+	aag	TTCTTCTTCTTCTTCTTCTTCTTCTTCTTCTTCTTCTTCTTCTTCTT
chr16	64561312	64561369	58	+	aag	GAAGAAGAAGAAGAAGAAGAAGAAGAAGAAGAAGAAGAAGAAGAAGAAGAAGAAGAAG
chr16	64563486	64563544	59	+	aag	AAGAAGAAGAAGAAGAAGAAGAAGAAGAAGAAGAAGAAGAAGAAGAAGAAGAAGAAGAA
chr16	64921938	64922001	64	+	aag	CTTCTTCTTCTTCTTCTTCTTCTTCTTCTTCTTCTTCTTCTTCTTCTTCTTCTTCTTCTTCTTC
chr16	71832217	71832274	58	+	aag	GAAGAAGAAGAAGAAGAAGAAGAAGAAGAAGAAGAAGAAGAAGAAGAAGAAGAAGAAG
chr16	75969188	75969271	84	+	aag	TTCTTCTTCTTCTTCTTCTTCTTCTTCTTCTTCTTCTTCTTCTTCTTCTTCTTCTTCTTCTTCTTCTTCTTCTTCTTCTTCTTC
chr16	79937906	79937983	78	+	aag	TCTTCTTCTTCTTCTTCTTCTTCTTCTTCTTCTTCTTCTTCTTCTTCTTCTTCTTCTTCTTCTTCTTCTTCTTCTTCT
chr16	83500234	83500295	62	+	aag	CTTCTTCTTCTTCTTCTTCTTCTTCTTCTTCTTCTTCTTCTTCTTCTTCTTCTTCTTCTTCT
chr17	6591041	6591109	69	+	aag	GAAGAAGAAGAAGAAGAAGAAGAAGAAGAAGAAGAAGAAGAAGAAGAAGAAGAAGAAGAAGAAGAAGAA
chr17	7357550	7357594	45	+	aag	AGAAGAAGAAGAAGAAGAAGAAGAAGAAGAAGAAGAAGAAGAAGA
chr17	11237576	11237630	55	+	aag	GAAGAAGAAGAAGAAGAAGAAGAAGAAGAAGAAGAAGAAGAAGAAGAAGAAGAAG
chr17	30230046	30230097	52	+	aag	AAGAAGAAGAAGAAGAAGAAGAAGAAGAAGAAGAAGAAGAAGAAGAAGAAGA
chr17	30338363	30338426	64	+	aag	TCTTCTTCTTCTTCTTCTTCTTCTTCTTCTTCTTCTTCTTCTTCTTCTTCTTCTTCTTCTTCTT
chr17	41158502	41158578	77	+	aag	GAAGAAGAAGAAGAAGAAGAAGAAGAAGAAGAAGAAGAAGAAGAAGAAGAAGAAGAAGAAGAAGAAGAAGAAGAAGA
chr17	43867577	43867641	65	+	aag	CTTCTTCTTCTTCTTCTTCTTCTTCTTCTTCTTCTTCTTCTTCTTCTTCTTCTTCTTCTTCTTCT
chr17	46265247	46265315	69	+	aag	TTCTTCTTCTTCTTCTTCTTCTTCTTCTTCTTCTTCTTCTTCTTCTTCTTCTTCTTCTTCTTCTTCTTC
chr17	55185190	55185250	61	+	aag	TTCTTCTTCTTCTTCTTCTTCTTCTTCTTCTTCTTCTTCTTCTTCTTCTTCTTCTTCTTCT
chr17	56696866	56696934	69	+	aag	TTCTTCTTCTTCTTCTTCTTCTTCTTCTTCTTCTTCTTCTTCTTCTTCTTCTTCTTCTTCTTCTTCTTC
chr17	56878127	56878183	57	+	aag	AAGAAGAAGAAGAAGAAGAAGAAGAAGAAGAAGAAGAAGAAGAAGAAGAAGAAGAAG
chr17	69370723	69370795	73	+	aag	TTCTTCTTCTTCTTCTTCTTCTTCTTCTTCTTCTTCTTCTTCTTCTTCTTCTTCTTCTTCTTCTTCTTCTTCT
chr17	72146920	72146972	53	+	aag	AGAAGAAGAAGAAGAAGAAGAAGAAGAAGAAGAAGAAGAAGAAGAAGAAGAAG
chr17	74629237	74629283	47	+	aag	GAAGAAGAAGAAGAAGAAGAAGAAGAAGAAGAAGAAGAAGAAGAAGA
chr17	78006493	78006561	69	+	aag	TTCTTCTTCTTCTTCTTCTTCTTCTTCTTCTTCTTCTTCTTCTTCTTCTTCTTCTTCTTCTTCTTCTTC
chr18	1465185	1465263	79	+	aag	TTCTTCTTCTTCTTCTTCTTCTTCTTCTTCTTCTTCTTCTTCTTCTTCTTCTTCTTCTTCTTCTTCTTCTTCTTCTTCT
chr18	3489985	3490057	73	+	aag	AAGAAGAAGAAGAAGAAGAAGAAGAAGAAGAAGAAGAAGAAGAAGAAGAAGAAGAAGAAGAAGAAGAAGAAGA
chr18	5958063	5958129	67	+	aag	AGAAGAAGAAGAAGAAGAAGAAGAAGAAGAAGAAGAAGAAGAAGAAGAAGAAGAAGAAGAAGAAGAA
chr18	14452248	14452313	66	+	aag	TTCTTCTTCTTCTTCTTCTTCTTCTTCTTCTTCTTCTTCTTCTTCTTCTTCTTCTTCTTCTTCTTC
chr18	22068861	22068909	49	+	aag	AAGAAGAAGAAGAAGAAGAAGAAGAAGAAGAAGAAGAAGAAGAAGAAGA
chr18	22069012	22069067	56	+	aag	AGAAGAAGAAGAAGAAGAAGAAGAAGAAGAAGAAGAAGAAGAAGAAGAAGAAGAAG
chr18	26677749	26677803	55	+	aag	AAGAAGAAGAAGAAGAAGAAGAAGAAGAAGAAGAAGAAGAAGAAGAAGAAGAAGA
chr18	27053131	27053196	66	+	aag	GAAGAAGAAGAAGAAGAAGAAGAAGAAGAAGAAGAAGAAGAAGAAGAAGAAGAAGAAGAAGAAGAA
chr18	30556547	30556595	49	+	aag	AAGAAGAAGAAGAAGAAGAAGAAGAAGAAGAAGAAGAAGAAGAAGAAGA
chr18	50324782	50324834	53	+	aag	TCTTCTTCTTCTTCTTCTTCTTCTTCTTCTTCTTCTTCTTCTTCTTCTTCTTC
chr19	3299516	3299579	64	+	aag	TCTTCTTCTTCTTCTTCTTCTTCTTCTTCTTCTTCTTCTTCTTCTTCTTCTTCTTCTTCTTCTT
chr19	10048599	10048650	52	+	aag	AAGAAGAAGAAGAAGAAGAAGAAGAAGAAGAAGAAGAAGAAGAAGAAGAAGA
chr19	13603094	13603166	73	+	aag	AAGAAGAAGAAGAAGAAGAAGAAGAAGAAGAAGAAGAAGAAGAAGAAGAAGAAGAAGAAGAAGAAGAAGAAGA
chr19	14849364	14849452	89	+	aag	TTCTTCTTCTTCTTCTTCTTCTTCTTCTTCTTCTTCTTCTTCTTCTTCTTCTTCTTCTTCTTCTTCTTCTTCTTCTTCTTCTTCTTCTT
chr19	33618425	33618498	74	+	aag	TCTTCTTCTTCTTCTTCTTCTTCTTCTTCTTCTTCTTCTTCTTCTTCTTCTTCTTCTTCTTCTTCTTCTTCTTC
chr19	34044771	34044818	48	+	aag	AAGAAGAAGAAGAAGAAGAAGAAGAAGAAGAAGAAGAAGAAGAAGAAG
chr2	13083625	13083678	54	+	aag	GAAGAAGAAGAAGAAGAAGAAGAAGAAGAAGAAGAAGAAGAAGAAGAAGAAGAA
chr2	26588979	26589059	81	+	aag	TTCTTCTTCTTCTTCTTCTTCTTCTTCTTCTTCTTCTTCTTCTTCTTCTTCTTCTTCTTCTTCTTCTTCTTCTTCTTCTTC
chr2	29830956	29831012	57	+	aag	AAGAAGAAGAAGAAGAAGAAGAAGAAGAAGAAGAAGAAGAAGAAGAAGAAGAAGAAG
chr2	29831260	29831322	63	+	aag	GAAGAAGAAGAAGAAGAAGAAGAAGAAGAAGAAGAAGAAGAAGAAGAAGAAGAAGAAGAAGAA
chr2	37193598	37193651	54	+	aag	AAGAAGAAGAAGAAGAAGAAGAAGAAGAAGAAGAAGAAGAAGAAGAAGAAGAAG
chr2	48564406	48564568	163	+	aag	TCTTCTTCTTCTTCTTCTTCTTCTTCTTCTTCTTCTTCTTCTTCTTCTTCTTCTTCTTCTTCTTCTTCTTCTTCTTTCTTCTTCTTCTTCTTCTTCTTCTTCTTCTTCTTCTTCTTCTTCTTCTTCTTCTTCTTCTTCTTCTTCTTCTTCTTCTTCTTCTTCT
chr2	49127752	49127829	78	+	aag	TTCTTCTTCTTCTTCTTCTTCTTCTTCTTCTTCTTCTTCTTCTTCTTCTTCTTCTTCTTCTTCTTCTTCTTCTTCTTC
chr2	49127831	49127900	70	+	aag	TCTTCTTCTTCTTCTTCTTCTTCTTCTTCTTCTTCTTCTTCTTCTTCTTCTTCTTCTTCTTCTTCTTCTT
chr2	77603437	77603503	67	+	aag	AAGAAGAAGAAGAAGAAGAAGAAGAAGAAGAAGAAGAAGAAGAAGAAGAAGAAGAAGAAGAAGAAGA
chr2	79338579	79338643	65	+	aag	TCTTCTTCTTCTTCTTCTTCTTCTTCTTCTTCTTCTTCTTCTTCTTCTTCTTCTTCTTCTTCTTC
chr2	79893991	79894065	75	+	aag	TTCTTCTTCTTCTTCTTCTTCTTCTTCTTCTTCTTCTTCTTCTTCTTCTTCTTCTTCTTCTTCTTCTTCTTCTTC
chr2	106791826	106791899	74	+	aag	TTCTTCTTCTTCTTCTTCTTCTTCTTCTTCTTCTTCTTCTTCTTCTTCTTCTTCTTCTTCTTCTTCTTCTTCTT
chr2	113017626	113017686	61	+	aag	GAAGAAGAAGAAGAAGAAGAAGAAGAAGAAGAAGAAGAAGAAGAAGAAGAAGAAGAAGAAG
chr2	116901661	116901716	56	+	aag	TCTTCTTCTTCTTCTTCTTCTTCTTCTTCTTCTTCTTCTTCTTCTTCTTCTTCTTC
chr2	116901736	116901796	61	+	aag	CTTCTTCTTCTTCTTCTTCTTCTTCTTCTTCTTCTTCTTCTTCTTCTTCTTCTTCTTCTTC
chr2	118572660	118572727	68	+	aag	TCTTCTTCTTCTTCTTCTTCTTCTTCTTCTTCTTCTTCTTCTTCTTCTTCTTCTTCTTCTTCTTCTTC
chr2	122694662	122694719	58	+	aag	TCTTCTTCTTCTTCTTCTTCTTCTTCTTCTTCTTCTTCTTCTTCTTCTTCTTCTTCTT
chr2	124706747	124706797	51	+	aag	AAGAAGAAGAAGAAGAAGAAGAAGAAGAAGAAGAAGAAGAAGAAGAAGAAG
chr2	124707141	124707206	66	+	aag	GAAGAAGAAGAAGAAGAAGAAGAAGAAGAAGAAGAAGAAGAAGAAGAAGAAGAAGAAGAAGAAGAA
chr2	135117410	135117455	46	+	aag	TTCTTCTTCTTCTTCTTCTTCTTCTTCTTCTTCTTCTTCTTCTTCT
chr2	136890304	136890376	73	+	aag	CTTCTTCTTCTTCTTCTTCTTCTTCTTCTTCTTCTTCTTCTTCTTCTTCTTCTTCTTCTTCTTCTTCTTCTTC
chr2	136890408	136890461	54	+	aag	TCTTCTTCTTCTTCTTCTTCTTCTTCTTCTTCTTCTTCTTCTTCTTCTTCTTCT
chr2	172237862	172238017	156	+	aag	CTTCTTCTTCTTCTTCTTCTTCTTCTTCTTCTTCTTCTTCTTCTTCTTCTTCTTCTTCTTCTTCTTCTTCTTCTTCTTCTTCTTCTTCTTCTTCTTCTTTCTTCTTCTTCTTCTTCTTCTTCTTCTTCTTCTTCTTCTTCTTCTTCTTCTTCTTCT
chr2	190038902	190038972	71	+	aag	TTCTTCTTCTTCTTCTTCTTCTTCTTCTTCTTCTTCTTCTTCTTCTTCTTCTTCTTCTTCTTCTTCTTCTT
chr2	197897099	197897190	92	+	aag	CTTCTTCTTCTTCTTCTTCTTCTTCTTCTTCTTCTTCTTCTTCTTCTTCTTCTTCTTCTTCTTCTTCTTCTTCTTCTTCTTCTTCTTCTTCT
chr2	198620651	198620725	75	+	aag	GAAGAAGAAGAAGAAGAAGAAGAAGAAGAAGAAGAAGAAGAAGAAGAAGAAGAAGAAGAAGAAGAAGAAGAAGAA
chr2	207046267	207046333	67	+	aag	GAAGAAGAAGAAGAAGAAGAAGAAGAAGAAGAAGAAGAAGAAGAAGAAGAAGAAGAAGAAGAAGAAG
chr2	207046400	207046476	77	+	aag	AAGAAGAAGAAGAAGAAGAAGAAGAAGAAGAAGAAGAAGAAGAAGAAGAAGAAGAAGAAGAAGAAGAAGAAGAAGAA
chr2	217750420	217750483	64	+	aag	AGAAGAAGAAGAAGAAGAAGAAGAAGAAGAAGAAGAAGAAGAAGAAGAAGAAGAAGAAGAAGAA
chr2	220546187	220546373	187	+	aag	TTCTTCTTCTTCTTCTTCTTCTTCTTCTTCTTCTTCTTCTTCTTCTTCTTCTTCTTCTTCTTCTTCTTCTTCTTCTTCTTCTTCTTCTTCTTCTTCTTCTTCTTCTTCTTCTTCTTCTTCTTCTTCTTCTTCTTCTTCTTCTTCTTCTTCTTCTTCTTCTTCTTCTTCTTCTTCTTCTTCTTCTTCT
chr2	220546376	220546420	45	+	aag	TCTTCTTCTTCTTCTTCTTCTTCTTCTTCTTCTTCTTCTTCTTCT
chr2	220867019	220867070	52	+	aag	AAGAAGAAGAAGAAGAAGAAGAAGAAGAAGAAGAAGAAGAAGAAGAAGAAGA
chr2	223626113	223626170	58	+	aag	GAAGAAGAAGAAGAAGAAGAAGAAGAAGAAGAAGAAGAAGAAGAAGAAGAAGAAGAAG
chr2	228764604	228764684	81	+	aag	GAAGAAGAAGAAGAAGAAGAAGAAGAAGAAGAAGAAGAAGAAGAAGAAGAAGAAGAAGAAGAAGAAGAAGAAGAAGAAGAA
chr2	235572977	235573062	86	+	aag	TTCTTCTTCTTCTTCTTCTTCTTCTTCTTCTTCTTCTTCTTCTTCTTCTTCTTCTTCTTCTTCTTCTTCTTCTTCTTCTTCTTCTT
chr20	336201	336266	66	+	aag	TCTTCTTCTTCTTCTTCTTCTTCTTCTTCTTCTTCTTCTTCTTCTTCTTCTTCTTCTTCTTCTTCT
chr20	1190069	1190139	71	+	aag	CTTCTTCTTCTTCTTCTTCTTCTTCTTCTTCTTCTTCTTCTTCTTCTTCTTCTTCTTCTTCTTCTTCTTCT
chr20	2682306	2682367	62	+	aag	GAAGAAGAAGAAGAAGAAGAAGAAGAAGAAGAAGAAGAAGAAGAAGAAGAAGAAGAAGAAGA
chr20	4118604	4118670	67	+	aag	CTTCTTCTTCTTCTTCTTCTTCTTCTTCTTCTTCTTCTTCTTCTTCTTCTTCTTCTTCTTCTTCTTC
chr20	4118717	4118774	58	+	aag	TCTTCTTCTTCTTCTTCTTCTTCTTCTTCTTCTTCTTCTTCTTCTTCTTCTTCTTCTT
chr20	8276927	8276988	62	+	aag	TTCTTCTTCTTCTTCTTCTTCTTCTTCTTCTTCTTCTTCTTCTTCTTCTTCTTCTTCTTCTT
chr20	11129545	11129594	50	+	aag	AAGAAGAAGAAGAAGAAGAAGAAGAAGAAGAAGAAGAAGAAGAAGAAGAA
chr20	13848556	13848619	64	+	aag	AGAAGAAGAAGAAGAAGAAGAAGAAGAAGAAGAAGAAGAAGAAGAAGAAGAAGAAGAAGAAGAA
chr20	19844602	19844669	68	+	aag	TCTTCTTCTTCTTCTTCTTCTTCTTCTTCTTCTTCTTCTTCTTCTTCTTCTTCTTCTTCTTCTTCTTC
chr20	19844699	19844744	46	+	aag	TCTTCTTCTTCTTCTTCTTCTTCTTCTTCTTCTTCTTCTTCTTCTT
chr20	22538816	22538867	52	+	aag	CTTCTTCTTCTTCTTCTTCTTCTTCTTCTTCTTCTTCTTCTTCTTCTTCTTC
chr20	22538966	22539017	52	+	aag	CTTCTTCTTCTTCTTCTTCTTCTTCTTCTTCTTCTTCTTCTTCTTCTTCTTC
chr20	44856875	44856944	70	+	aag	AAGAAGAAGAAGAAGAAGAAGAAGAAGAAGAAGAAGAAGAAGAAGAAGAAGAAGAAGAAGAAGAAGAAGA
chr21	5503517	5503582	66	+	aag	CTTCTTCTTCTTCTTCTTCTTCTTCTTCTTCTTCTTCTTCTTCTTCTTCTTCTTCTTCTTCTTCTT
chr21	5552612	5552682	71	+	aag	GAAGAAGAAGAAGAAGAAGAAGAAGAAGAAGAAGAAGAAGAAGAAGAAGAAGAAGAAGAAGAAGAAGAAGA
chr21	6268291	6268361	71	+	aag	TCTTCTTCTTCTTCTTCTTCTTCTTCTTCTTCTTCTTCTTCTTCTTCTTCTTCTTCTTCTTCTTCTTCTTC
chr21	6317391	6317456	66	+	aag	AAGAAGAAGAAGAAGAAGAAGAAGAAGAAGAAGAAGAAGAAGAAGAAGAAGAAGAAGAAGAAGAAG
chr21	6671670	6671735	66	+	aag	CTTCTTCTTCTTCTTCTTCTTCTTCTTCTTCTTCTTCTTCTTCTTCTTCTTCTTCTTCTTCTTCTT
chr21	6720765	6720835	71	+	aag	GAAGAAGAAGAAGAAGAAGAAGAAGAAGAAGAAGAAGAAGAAGAAGAAGAAGAAGAAGAAGAAGAAGAAGA
chr21	6998740	6998805	66	+	aag	CTTCTTCTTCTTCTTCTTCTTCTTCTTCTTCTTCTTCTTCTTCTTCTTCTTCTTCTTCTTCTTCTT
chr21	7047834	7047904	71	+	aag	GAAGAAGAAGAAGAAGAAGAAGAAGAAGAAGAAGAAGAAGAAGAAGAAGAAGAAGAAGAAGAAGAAGAAGA
chr21	7380518	7380583	66	+	aag	CTTCTTCTTCTTCTTCTTCTTCTTCTTCTTCTTCTTCTTCTTCTTCTTCTTCTTCTTCTTCTTCTT
chr21	7429612	7429682	71	+	aag	GAAGAAGAAGAAGAAGAAGAAGAAGAAGAAGAAGAAGAAGAAGAAGAAGAAGAAGAAGAAGAAGAAGAAGA
chr21	8246947	8246999	53	+	aag	TTCTTCTTCTTCTTCTTCTTCTTCTTCTTCTTCTTCTTCTTCTTCTTCTTCTT
chr21	8429971	8430023	53	+	aag	TTCTTCTTCTTCTTCTTCTTCTTCTTCTTCTTCTTCTTCTTCTTCTTCTTCTT
chr21	16160711	16160756	46	+	aag	TCTTCTTCTTCTTCTTCTTCTTCTTCTTCTTCTTCTTCTTCTTCTT
chr21	22034848	22034925	78	+	aag	TTCTTCTTCTTCTTCTTCTTCTTCTTCTTCTTCTTCTTCTTCTTCTTCTTCTTCTTCTTCTTCTTCTTCTTCTTCTTC
chr22	11040833	11040891	59	+	aag	AGAAGAAGAAGAAGAAGAAGAAGAAGAAGAAGAAGAAGAAGAAGAAGAAGAAGAAGAAG
chr22	28844450	28844518	69	+	aag	GAAGAAGAAGAAGAAGAAGAAGAAGAAGAAGAAGAAGAAGAAGAAGAAGAAGAAGAAGAAGAAGAAGAA
chr22	32424644	32424692	49	+	aag	CTTCTTCTTCTTCTTCTTCTTCTTCTTCTTCTTCTTCTTCTTCTTCTTC
chr22	33089322	33089370	49	+	aag	TTCTTCTTCTTCTTCTTCTTCTTCTTCTTCTTCTTCTTCTTCTTCTTCT
chr22	36831735	36831792	58	+	aag	TTCTTCTTCTTCTTCTTCTTCTTCTTCTTCTTCTTCTTCTTCTTCTTCTTCTTCTTCT
chr22	43913074	43913134	61	+	aag	CTTCTTCTTCTTCTTCTTCTTCTTCTTCTTCTTCTTCTTCTTCTTCTTCTTCTTCTTCTTC
chr22	43913166	43913229	64	+	aag	CTTCTTCTTCTTCTTCTTCTTCTTCTTCTTCTTCTTCTTCTTCTTCTTCTTCTTCTTCTTCTTC
chr22	48996446	48996521	76	+	aag	AAGAAGAAGAAGAAGAAGAAGAAGAAGAAGAAGAAGAAGAAGAAGAAGAAGAAGAAGAAGAAGAAGAAGAAGAAGA
chr3	67675	67730	56	+	aag	GAAGAAGAAGAAGAAGAAGAAGAAGAAGAAGAAGAAGAAGAAGAAGAAGAAGAAGA
chr3	2287633	2287692	60	+	aag	AGAAGAAGAAGAAGAAGAAGAAGAAGAAGAAGAAGAAGAAGAAGAAGAAGAAGAAGAAGA
chr3	2287712	2287778	67	+	aag	GAAGAAGAAGAAGAAGAAGAAGAAGAAGAAGAAGAAGAAGAAGAAGAAGAAGAAGAAGAAGAAGAAG
chr3	3284856	3284910	55	+	aag	TCTTCTTCTTCTTCTTCTTCTTCTTCTTCTTCTTCTTCTTCTTCTTCTTCTTCTT
chr3	13856894	13856968	75	+	aag	AAGAAGAAGAAGAAGAAGAAGAAGAAGAAGAAGAAGAAGAAGAAGAAGAAGAAGAAGAAGAAGAAGAAGAAGAAG
chr3	35667842	35667890	49	+	aag	AAGAAGAAGAAGAAGAAGAAGAAGAAGAAGAAGAAGAAGAAGAAGAAGA
chr3	35667949	35668032	84	+	aag	AAGAAGAAGAAGAAGAAGAAGAAGAAGAAGAAGAAGAAGAAGAAGAAGAAGAAGAAGAAGAAGAAGAAGAAGAAGAAGAAGAAG
chr3	46182600	46182721	122	+	aag	TCTTCTTCTTCTTCTTCTTCTTCTTCTTCTTCTTCTTCTTCTTCTTCTTCTTCTTCTTCTTCTTCTTCTTCTTCTTCTTCTTCTTCTTCTTCTTCTTCTTCTTCTTCTTCTTCTTCTTCTTC
chr3	52781209	52781286	78	+	aag	TTCTTCTTCTTCTTCTTCTTCTTCTTCTTCTTCTTCTTCTTCTTCTTCTTCTTCTTCTTCTTCTTCTTCTTCTTCTTC
chr3	55720144	55720242	99	+	aag	TCTTCTTCTTCTTCTTCTTCTTCTTCTTCTTCTTCTTCTTCTTCTTCTTCTTCTTCTTCTTCTTCTTCTTCTTCTTCTTCTTCTTCTTCTTCTTCTTCT
chr3	63764204	63764276	73	+	aag	AGAAGAAGAAGAAGAAGAAGAAGAAGAAGAAGAAGAAGAAGAAGAAGAAGAAGAAGAAGAAGAAGAAGAAGAA
chr3	73129626	73129694	69	+	aag	TTCTTCTTCTTCTTCTTCTTCTTCTTCTTCTTCTTCTTCTTCTTCTTCTTCTTCTTCTTCTTCTTCTTC
chr3	74166229	74166292	64	+	aag	AGAAGAAGAAGAAGAAGAAGAAGAAGAAGAAGAAGAAGAAGAAGAAGAAGAAGAAGAAGAAGAA
chr3	76555359	76555419	61	+	aag	AGAAGAAGAAGAAGAAGAAGAAGAAGAAGAAGAAGAAGAAGAAGAAGAAGAAGAAGAAGAA
chr3	84908905	84908961	57	+	aag	AGAAGAAGAAGAAGAAGAAGAAGAAGAAGAAGAAGAAGAAGAAGAAGAAGAAGAAGA
chr3	84909009	84909093	85	+	aag	AGAAGAAGAAGAAGAAGAAGAAGAAGAAGAAGAAGAAGAAGAAGAAGAAGAAGAAGAAGAAGAAGAAGAAGAAGAAGAAGAAGAA
chr3	89211743	89211819	77	+	aag	CTTCTTCTTCTTCTTCTTCTTCTTCTTCTTCTTCTTCTTCTTCTTCTTCTTCTTCTTCTTCTTCTTCTTCTTCTTCT
chr3	111780322	111780411	90	+	aag	GAAGAAGAAGAAGAAGAAGAAGAAGAAGAAGAAGAAGAAGAAGAAGAAGAAGAAGAAGAAGAAGAAGAAGAAGAAGAAGAAGAAGAAGAA
chr3	117409184	117409252	69	+	aag	TTCTTCTTCTTCTTCTTCTTCTTCTTCTTCTTCTTCTTCTTCTTCTTCTTCTTCTTCTTCTTCTTCTTC
chr3	119622150	119622210	61	+	aag	GAAGAAGAAGAAGAAGAAGAAGAAGAAGAAGAAGAAGAAGAAGAAGAAGAAGAAGAAGAAG
chr3	141478838	141478904	67	+	aag	AAGAAGAAGAAGAAGAAGAAGAAGAAGAAGAAGAAGAAGAAGAAGAAGAAGAAGAAGAAGAAGAAGA
chr3	141478947	141479005	59	+	aag	AGAAGAAGAAGAAGAAGAAGAAGAAGAAGAAGAAGAAGAAGAAGAAGAAGAAGAAGAAG
chr3	151617261	151617319	59	+	aag	TCTTCTTCTTCTTCTTCTTCTTCTTCTTCTTCTTCTTCTTCTTCTTCTTCTTCTTCTTC
chr3	160835040	160835087	48	+	aag	CTTCTTCTTCTTCTTCTTCTTCTTCTTCTTCTTCTTCTTCTTCTTCTT
chr3	171562459	171562529	71	+	aag	TTCTTCTTCTTCTTCTTCTTCTTCTTCTTCTTCTTCTTCTTCTTCTTCTTCTTCTTCTTCTTCTTCTTCTT
chr3	171562724	171562786	63	+	aag	CTTCTTCTTCTTCTTCTTCTTCTTCTTCTTCTTCTTCTTCTTCTTCTTCTTCTTCTTCTTCTT
chr3	181818277	181818351	75	+	aag	GAAGAAGAAGAAGAAGAAGAAGAAGAAGAAGAAGAAGAAGAAGAAGAAGAAGAAGAAGAAGAAGAAGAAGAAGAA
chr3	184617353	184617455	103	+	aag	GAAGAAGAAGAAGAAGAAGAAGAAGAAGAAGAAGAAGAAGAAGAAAAGAAGAAGAAGAAGAAGAAGAAGAAGAAGAAGAAGAAGAAGAAGAAGAAGAAGAAGA
chr4	11140654	11140713	60	+	aag	CTTCTTCTTCTTCTTCTTCTTCTTCTTCTTCTTCTTCTTCTTCTTCTTCTTCTTCTTCTT
chr4	11454951	11455015	65	+	aag	AGAAGAAGAAGAAGAAGAAGAAGAAGAAGAAGAAGAAGAAGAAGAAGAAGAAGAAGAAGAAGAAG
chr4	18837146	18837207	62	+	aag	TCTTCTTCTTCTTCTTCTTCTTCTTCTTCTTCTTCTTCTTCTTCTTCTTCTTCTTCTTCTTC
chr4	24611060	24611114	55	+	aag	GAAGAAGAAGAAGAAGAAGAAGAAGAAGAAGAAGAAGAAGAAGAAGAAGAAGAAG
chr4	41159962	41160037	76	+	aag	AGAAGAAGAAGAAGAAGAAGAAGAAGAAGAAGAAGAAGAAGAAGAAGAAGAAGAAGAAGAAGAAGAAGAAGAAGAA
chr4	48659919	48659970	52	+	aag	AGAAGAAGAAGAAGAAGAAGAAGAAGAAGAAGAAGAAGAAGAAGAAGAAGAA
chr4	92578042	92578115	74	+	aag	TTCTTCTTCTTCTTCTTCTTCTTCTTCTTCTTCTTCTTCTTCTTCTTCTTCTTCTTCTTCTTCTTCTTCTTCTT
chr4	104085326	104085394	69	+	aag	GAAGAAGAAGAAGAAGAAGAAGAAGAAGAAGAAGAAGAAGAAGAAGAAGAAGAAGAAGAAGAAGAAGAA
chr4	106858948	106859003	56	+	aag	AAGAAGAAGAAGAAGAAGAAGAAGAAGAAGAAGAAGAAGAAGAAGAAGAAGAAGAA
chr4	110594105	110594163	59	+	aag	AGAAGAAGAAGAAGAAGAAGAAGAAGAAGAAGAAGAAGAAGAAGAAGAAGAAGAAGAAG
chr4	124490965	124491061	97	+	aag	AGAAGAAGAAGAAGAAGAAGAAGAAGAAGAAGAAGAAGAAGAAGAAGAAGAAGAAGAAGAAGAAGAAGAAGAAGAAGAAGAAGAAGAAGAAGAAGAA
chr4	136972120	136972183	64	+	aag	AAGAAGAAGAAGAAGAAGAAGAAGAAGAAGAAGAAGAAGAAGAAGAAGAAGAAGAAGAAGAAGA
chr4	140999994	141000086	93	+	aag	AAGAAGAAGAAGAAGAAGAAGAAGAAGAAGAAGAAGAAGAAGAAGAAGAAGAAGAAGAAGAAGAAGAAGAAGAAGAAGAAGAAGAAGAAGAAG
chr4	152949125	152949172	48	+	aag	AAGAAGAAGAAGAAGAAGAAGAAGAAGAAGAAGAAGAAGAAGAAGAAG
chr4	153244356	153244437	82	+	aag	TCTTCTTCTTCTTCTTCTTCTTCTTCTTCTTCTTCTTCTTCTTCTTCTTCTTCTTCTTCTTCTTCTTCTTCTTCTTCTTCTT
chr4	156013881	156014012	132	+	aag	AAGAAGAAGAAGAAGAAGAAGAAGAAGAAGAAGAAGAAGAAGAAGAAGAAGAAGAAGAAGAAGAAGAAGAAGAAGAAGAAGAAGAAGAAGAAGAAGAAGAAGAAGAAGAAGAAGAAGAAGAAGAAGAAGAAG
chr4	156825594	156825643	50	+	aag	AAGAAGAAGAAGAAGAAGAAGAAGAAGAAGAAGAAGAAGAAGAAGAAGAA
chr4	162066300	162066354	55	+	aag	TTCTTCTTCTTCTTCTTCTTCTTCTTCTTCTTCTTCTTCTTCTTCTTCTTCTTCT
chr4	164864467	164864511	45	+	aag	GAAGAAGAAGAAGAAGAAGAAGAAGAAGAAGAAGAAGAAGAAGAA
chr5	5775023	5775089	67	+	aag	CTTCTTCTTCTTCTTCTTCTTCTTCTTCTTCTTCTTCTTCTTCTTCTTCTTCTTCTTCTTCTTCTTC
chr5	38134336	38134430	95	+	aag	AAGAAGAAGAAGAAGAAGAAGAAGAAGAAGAAGAAGAAGAAGAAGAAGAAGAAGAAGAAGAAGAAGAAGAAGAAGAAGAAGAAGAAGAAGAAGAA
chr5	38760469	38760545	77	+	aag	AGAAGAAGAAGAAGAAGAAGAAGAAGAAGAAGAAGAAGAAGAAGAAGAAGAAGAAGAAGAAGAAGAAGAAGAAGAAG
chr5	40123792	40123847	56	+	aag	AGAAGAAGAAGAAGAAGAAGAAGAAGAAGAAGAAGAAGAAGAAGAAGAAGAAGAAG
chr5	43731182	43731237	56	+	aag	TCTTCTTCTTCTTCTTCTTCTTCTTCTTCTTCTTCTTCTTCTTCTTCTTCTTCTTC
chr5	55205930	55205992	63	+	aag	AGAAGAAGAAGAAGAAGAAGAAGAAGAAGAAGAAGAAGAAGAAGAAGAAGAAGAAGAAGAAGA
chr5	59668846	59668923	78	+	aag	GAAGAAGAAGAAGAAGAAGAAGAAGAAGAAGAAGAAGAAGAAGAAGAAGAAGAAGAAGAAGAAGAAGAAGAAGAAGAA
chr5	65898829	65898887	59	+	aag	TCTTCTTCTTCTTCTTCTTCTTCTTCTTCTTCTTCTTCTTCTTCTTCTTCTTCTTCTTC
chr5	69013918	69013975	58	+	aag	TCTTCTTCTTCTTCTTCTTCTTCTTCTTCTTCTTCTTCTTCTTCTTCTTCTTCTTCTT
chr5	79742049	79742100	52	+	aag	TCTTCTTCTTCTTCTTCTTCTTCTTCTTCTTCTTCTTCTTCTTCTTCTTCTT
chr5	82592304	82592361	58	+	aag	TTCTTCTTCTTCTTCTTCTTCTTCTTCTTCTTCTTCTTCTTCTTCTTCTTCTTCTTCT
chr5	85471344	85471416	73	+	aag	AGAAGAAGAAGAAGAAGAAGAAGAAGAAGAAGAAGAAGAAGAAGAAGAAGAAGAAGAAGAAGAAGAAGAAGAA
chr5	93001094	93001142	49	+	aag	AGAAGAAGAAGAAGAAGAAGAAGAAGAAGAAGAAGAAGAAGAAGAAGAA
chr5	93001163	93001217	55	+	aag	AAGAAGAAGAAGAAGAAGAAGAAGAAGAAGAAGAAGAAGAAGAAGAAGAAGAAGA
chr5	96238302	96238346	45	+	aag	TTCTTCTTCTTCTTCTTCTTCTTCTTCTTCTTCTTCTTCTTCTTC
chr5	122768517	122768592	76	+	aag	AGAAGAAGAAGAAGAAGAAGAAGAAGAAGAAGAAGAAGAAGAAGAAGAAGAAGAAGAAGAAGAAGAAGAAGAAGAA
chr5	132280841	132280906	66	+	aag	TTCTTCTTCTTCTTCTTCTTCTTCTTCTTCTTCTTCTTCTTCTTCTTCTTCTTCTTCTTCTTCTTC
chr5	149598264	149598327	64	+	aag	TCTTCTTCTTCTTCTTCTTCTTCTTCTTCTTCTTCTTCTTCTTCTTCTTCTTCTTCTTCTTCTT
chr5	161836101	161836170	70	+	aag	GAAGAAGAAGAAGAAGAAGAAGAAGAAGAAGAAGAAGAAGAAGAAGAAGAAGAAGAAGAAGAAGAAGAAG
chr6	3550223	3550300	78	+	aag	TCTTCTTCTTCTTCTTCTTCTTCTTCTTCTTCTTCTTCTTCTTCTTCTTCTTCTTCTTCTTCTTCTTCTTCTTCTTCT
chr6	7025873	7025937	65	+	aag	AAGAAGAAGAAGAAGAAGAAGAAGAAGAAGAAGAAGAAGAAGAAGAAGAAGAAGAAGAAGAAGAA
chr6	9795354	9795398	45	+	aag	GAAGAAGAAGAAGAAGAAGAAGAAGAAGAAGAAGAAGAAGAAGAA
chr6	10286289	10286357	69	+	aag	AGAAGAAGAAGAAGAAGAAGAAGAAGAAGAAGAAGAAGAAGAAGAAGAAGAAGAAGAAGAAGAAGAAGA
chr6	15853510	15853568	59	+	aag	TCTTCTTCTTCTTCTTCTTCTTCTTCTTCTTCTTCTTCTTCTTCTTCTTCTTCTTCTTC
chr6	16099547	16099614	68	+	aag	GAAGAAGAAGAAGAAGAAGAAGAAGAAGAAGAAGAAGAAGAAGAAGAAGAAGAAGAAGAAGAAGAAGA
chr6	16099872	16099921	50	+	aag	GAAGAAGAAGAAGAAGAAGAAGAAGAAGAAGAAGAAGAAGAAGAAGAAGA
chr6	24029407	24029470	64	+	aag	TTCTTCTTCTTCTTCTTCTTCTTCTTCTTCTTCTTCTTCTTCTTCTTCTTCTTCTTCTTCTTCT
chr6	24029760	24029827	68	+	aag	CTTCTTCTTCTTCTTCTTCTTCTTCTTCTTCTTCTTCTTCTTCTTCTTCTTCTTCTTCTTCTTCTTCT
chr6	26731351	26731408	58	+	aag	CTTCTTCTTCTTCTTCTTCTTCTTCTTCTTCTTCTTCTTCTTCTTCTTCTTCTTCTTC
chr6	26748383	26748453	71	+	aag	GAAGAAGAAGAAGAAGAAGAAGAAGAAGAAGAAGAAGAAGAAGAAGAAGAAGAAGAAGAAGAAGAAGAAGA
chr6	26770266	26770335	70	+	aag	GAAGAAGAAGAAGAAGAAGAAGAAGAAGAAGAAGAAGAAGAAGAAGAAGAAGAAGAAGAAGAAGAAGAAG
chr6	29568413	29568473	61	+	aag	TCTTCTTCTTCTTCTTCTTCTTCTTCTTCTTCTTCTTCTTCTTCTTCTTCTTCTTCTTCTT
chr6	29722787	29722891	105	+	aag	GAAGAAGAAGAAGAAGAAGAAGAAGAAGAAGAAGAAGAAGAAGAAGAAGAAGAAGAAGAAGAAGAAGAAGAAGAAGAAGAAGAAGAAGAAGAAGAAGAAGAAGAA
chr6	36549330	36549380	51	+	aag	TCTTCTTCTTCTTCTTCTTCTTCTTCTTCTTCTTCTTCTTCTTCTTCTTCT
chr6	38041632	38041686	55	+	aag	TTCTTCTTCTTCTTCTTCTTCTTCTTCTTCTTCTTCTTCTTCTTCTTCTTCTTCT
chr6	42277906	42277976	71	+	aag	GAAGAAGAAGAAGAAGAAGAAGAAGAAGAAGAAGAAGAAGAAGAAGAAGAAGAAGAAGAAGAAGAAGAAGA
chr6	46744370	46744452	83	+	aag	TTCTTCTTCTTCTTCTTCTTCTTCTTCTTCTTCTTCTTCTTCTTCTTCTTCTTCTTCTTCTTCTTCTTCTTCTTCTTCTTCTT
chr6	50708304	50708371	68	+	aag	GAAGAAGAAGAAGAAGAAGAAGAAGAAGAAGAAGAAGAAGAAGAAGAAGAAGAAGAAGAAGAAGAAGA
chr6	57791792	57791863	72	+	aag	GAAGAAGAAGAAGAAGAAGAAGAAGAAGAAGAAGAAGAAGAAGAAGAAGAAGAAGAAGAAGAAGAAGAAGAA
chr6	57791996	57792055	60	+	aag	GAAGAAGAAGAAGAAGAAGAAGAAGAAGAAGAAGAAGAAGAAGAAGAAGAAGAAGAAGAA
chr6	57812693	57812740	48	+	aag	AAGAAGAAGAAGAAGAAGAAGAAGAAGAAGAAGAAGAAGAAGAAGAAG
chr6	64295445	64295498	54	+	aag	GAAGAAGAAGAAGAAGAAGAAGAAGAAGAAGAAGAAGAAGAAGAAGAAGAAGAA
chr6	75560880	75560936	57	+	aag	AGAAGAAGAAGAAGAAGAAGAAGAAGAAGAAGAAGAAGAAGAAGAAGAAGAAGAAGA
chr6	81261619	81261681	63	+	aag	GAAGAAGAAGAAGAAGAAGAAGAAGAAGAAGAAGAAGAAGAAGAAGAAGAAGAAGAAGAAGAA
chr6	99818524	99818581	58	+	aag	CTTCTTCTTCTTCTTCTTCTTCTTCTTCTTCTTCTTCTTCTTCTTCTTCTTCTTCTTC
chr6	103205224	103205270	47	+	aag	TCTTCTTCTTCTTCTTCTTCTTCTTCTTCTTCTTCTTCTTCTTCTTC
chr6	103205859	103205906	48	+	aag	TCTTCTTCTTCTTCTTCTTCTTCTTCTTCTTCTTCTTCTTCTTCTTCT
chr6	103259156	103259211	56	+	aag	CTTCTTCTTCTTCTTCTTCTTCTTCTTCTTCTTCTTCTTCTTCTTCTTCTTCTTCT
chr6	110512546	110512615	70	+	aag	AGAAGAAGAAGAAGAAGAAGAAGAAGAAGAAGAAGAAGAAGAAGAAGAAGAAGAAGAAGAAGAAGAAGAA
chr6	113273209	113273268	60	+	aag	TCTTCTTCTTCTTCTTCTTCTTCTTCTTCTTCTTCTTCTTCTTCTTCTTCTTCTTCTTCT
chr6	133574934	133574994	61	+	aag	AAGAAGAAGAAGAAGAAGAAGAAGAAGAAGAAGAAGAAGAAGAAGAAGAAGAAGAAGAAGA
chr6	136456768	136456822	55	+	aag	GAAGAAGAAGAAGAAGAAGAAGAAGAAGAAGAAGAAGAAGAAGAAGAAGAAGAAG
chr6	153963204	153963262	59	+	aag	TCTTCTTCTTCTTCTTCTTCTTCTTCTTCTTCTTCTTCTTCTTCTTCTTCTTCTTCTTC
chr6	160584171	160584239	69	+	aag	TTCTTCTTCTTCTTCTTCTTCTTCTTCTTCTTCTTCTTCTTCTTCTTCTTCTTCTTCTTCTTCTTCTTC
chr6	164288701	164288777	77	+	aag	AAGAAGAAGAAGAAGAAGAAGAAGAAGAAGAAGAAGAAGAAGAAGAAGAAGAAGAAGAAGAAGAAGAAGAAGAAGAA
chr7	4945186	4945239	54	+	aag	TTCTTCTTCTTCTTCTTCTTCTTCTTCTTCTTCTTCTTCTTCTTCTTCTTCTTC
chr7	6091979	6092055	77	+	aag	TTCTTCTTCTTCTTCTTCTTCTTCTTCTTCTTCTTCTTCTTCTTCTTCTTCTTCTTCTTCTTCTTCTTCTTCTTCTT
chr7	15096796	15096850	55	+	aag	AAGAAGAAGAAGAAGAAGAAGAAGAAGAAGAAGAAGAAGAAGAAGAAGAAGAAGA
chr7	18824045	18824089	45	+	aag	GAAGAAGAAGAAGAAGAAGAAGAAGAAGAAGAAGAAGAAGAAGAA
chr7	32449282	32449330	49	+	aag	AAGAAGAAGAAGAAGAAGAAGAAGAAGAAGAAGAAGAAGAAGAAGAAGA
chr7	37848200	37848245	46	+	aag	GAAGAAGAAGAAGAAGAAGAAGAAGAAGAAGAAGAAGAAGAAGAAG
chr7	37848286	37848353	68	+	aag	AAGAAGAAGAAGAAGAAGAAGAAGAAGAAGAAGAAGAAGAAGAAGAAGAAGAAGAAGAAGAAGAAGAA
chr7	42734147	42734214	68	+	aag	GAAGAAGAAGAAGAAGAAGAAGAAGAAGAAGAAGAAGAAGAAGAAGAAGAAGAAGAAGAAGAAGAAGA
chr7	44174855	44174922	68	+	aag	TCTTCTTCTTCTTCTTCTTCTTCTTCTTCTTCTTCTTCTTCTTCTTCTTCTTCTTCTTCTTCTTCTTC
chr7	47389003	47389085	83	+	aag	GAAGAAGAAGAAGAAGAAGAAGAAGAAGAAGAAGAAGAAGAAGAAGAAGAAGAAGAAGAAGAAGAAGAAGAAGAAGAAGAAGA
chr7	47389110	47389156	47	+	aag	AGAAGAAGAAGAAGAAGAAGAAGAAGAAGAAGAAGAAGAAGAAGAAG
chr7	75820019	75820088	70	+	aag	CTTCTTCTTCTTCTTCTTCTTCTTCTTCTTCTTCTTCTTCTTCTTCTTCTTCTTCTTCTTCTTCTTCTTC
chr7	84690973	84691057	85	+	aag	AAGAAGAAGAAGAAGAAGAAGAAGAAGAAGAAGAAGAAGAAGAAGAAGAAGAAGAAGAAGAAGAAGAAGAAGAAGAAGAAGAAGA
chr7	84691104	84691173	70	+	aag	GAAGAAGAAGAAGAAGAAGAAGAAGAAGAAGAAGAAGAAGAAGAAGAAGAAGAAGAAGAAGAAGAAGAAG
chr7	84691217	84691290	74	+	aag	AGAAGAAGAAGAAGAAGAAGAAGAAGAAGAAGAAGAAGAAGAAGAAGAAGAAGAAGAAGAAGAAGAAGAAGAAG
chr7	86166093	86166149	57	+	aag	GAAGAAGAAGAAGAAGAAGAAGAAGAAGAAGAAGAAGAAGAAGAAGAAGAAGAAGAA
chr7	89171289	89171358	70	+	aag	CTTCTTCTTCTTCTTCTTCTTCTTCTTCTTCTTCTTCTTCTTCTTCTTCTTCTTCTTCTTCTTCTTCTTC
chr7	101073366	101073443	78	+	aag	GAAGAAGAAGAAGAAGAAGAAGAAGAAGAAGAAGAAGAAGAAGAAGAAGAAGAAGAAGAAGAAGAAGAAGAAGAAGAA
chr7	122287970	122288043	74	+	aag	TTCTTCTTCTTCTTCTTCTTCTTCTTCTTCTTCTTCTTCTTCTTCTTCTTCTTCTTCTTCTTCTTCTTCTTCTT
chr7	122288126	122288197	72	+	aag	TCTTCTTCTTCTTCTTCTTCTTCTTCTTCTTCTTCTTCTTCTTCTTCTTCTTCTTCTTCTTCTTCTTCTTCT
chr7	122288474	122288535	62	+	aag	CTTCTTCTTCTTCTTCTTCTTCTTCTTCTTCTTCTTCTTCTTCTTCTTCTTCTTCTTCTTCT
chr7	127015002	127015069	68	+	aag	AAGAAGAAGAAGAAGAAGAAGAAGAAGAAGAAGAAGAAGAAGAAGAAGAAGAAGAAGAAGAAGAAGAA
chr7	127015177	127015261	85	+	aag	AGAAGAAGAAGAAGAAGAAGAAGAAGAAGAAGAAGAAGAAGAAGAAGAAGAAGAAGAAGAAGAAGAAGAAGAAGAAGAAGAAGAA
chr7	131933588	131933652	65	+	aag	AAGAAGAAGAAGAAGAAGAAGAAGAAGAAGAAGAAGAAGAAGAAGAAGAAGAAGAAGAAGAAGAA
chr7	145994895	145994966	72	+	aag	TCTTCTTCTTCTTCTTCTTCTTCTTCTTCTTCTTCTTCTTCTTCTTCTTCTTCTTCTTCTTCTTCTTCTTCT
chr7	155035956	155036027	72	+	aag	TTCTTCTTCTTCTTCTTCTTCTTCTTCTTCTTCTTCTTCTTCTTCTTCTTCTTCTTCTTCTTCTTCTTCTTC
chr8	13479803	13479860	58	+	aag	AAGAAGAAGAAGAAGAAGAAGAAGAAGAAGAAGAAGAAGAAGAAGAAGAAGAAGAAGA
chr8	14847127	14847187	61	+	aag	AAGAAGAAGAAGAAGAAGAAGAAGAAGAAGAAGAAGAAGAAGAAGAAGAAGAAGAAGAAGA
chr8	17199466	17199514	49	+	aag	CTTCTTCTTCTTCTTCTTCTTCTTCTTCTTCTTCTTCTTCTTCTTCTTC
chr8	17463792	17463879	88	+	aag	TCTTCTTCTTCTTCTTCTTCTTCTTCTTCTTCTTCTTCTTCTTCTTCTTCTTCTTCTTCTTCTTCTTCTTCTTCTTCTTCTTCTTCTT
chr8	23708502	23708575	74	+	aag	TCTTCTTCTTCTTCTTCTTCTTCTTCTTCTTCTTCTTCTTCTTCTTCTTCTTCTTCTTCTTCTTCTTCTTCTTC
chr8	24076520	24076590	71	+	aag	CTTCTTCTTCTTCTTCTTCTTCTTCTTCTTCTTCTTCTTCTTCTTCTTCTTCTTCTTCTTCTTCTTCTTCT
chr8	27501325	27501395	71	+	aag	TTCTTCTTCTTCTTCTTCTTCTTCTTCTTCTTCTTCTTCTTCTTCTTCTTCTTCTTCTTCTTCTTCTTCTT
chr8	36095712	36095783	72	+	aag	AAGAAGAAGAAGAAGAAGAAGAAGAAGAAGAAGAAGAAGAAGAAGAAGAAGAAGAAGAAGAAGAAGAAGAAG
chr8	38556578	38556653	76	+	aag	TTCTTCTTCTTCTTCTTCTTCTTCTTCTTCTTCTTCTTCTTCTTCTTCTTCTTCTTCTTCTTCTTCTTCTTCTTCT
chr8	43403300	43403379	80	+	aag	TTCTTCTTCTTCTTCTTCTTCTTCTTCTTCTTCTTCTTCTTCTTCTTCTTCTTCTTCTTCTTCTTCTTCTTCTTCTTCTT
chr8	56249621	56249681	61	+	aag	TCTTCTTCTTCTTCTTCTTCTTCTTCTTCTTCTTCTTCTTCTTCTTCTTCTTCTTCTTCTT
chr8	65582314	65582359	46	+	aag	AAGAAGAAGAAGAAGAAGAAGAAGAAGAAGAAGAAGAAGAAGAAGA
chr8	67607170	67607253	84	+	aag	TCTTCTTCTTCTTCTTCTTCTTCTTCTTCTTCTTCTTCTTCTTCTTCTTCTTCTTCTTCTTCTTCTTCTTCTTCTTCTTCTTCT
chr8	72211652	72211717	66	+	aag	GAAGAAGAAGAAGAAGAAGAAGAAGAAGAAGAAGAAGAAGAAGAAGAAGAAGAAGAAGAAGAAGAA
chr8	92316602	92316656	55	+	aag	AGAAGAAGAAGAAGAAGAAGAAGAAGAAGAAGAAGAAGAAGAAGAAGAAGAAGAA
chr8	96926577	96926624	48	+	aag	TCTTCTTCTTCTTCTTCTTCTTCTTCTTCTTCTTCTTCTTCTTCTTCT
chr8	112370024	112370084	61	+	aag	GAAGAAGAAGAAGAAGAAGAAGAAGAAGAAGAAGAAGAAGAAGAAGAAGAAGAAGAAGAAG
chr8	124865322	124865397	76	+	aag	TTCTTCTTCTTCTTCTTCTTCTTCTTCTTCTTCTTCTTCTTCTTCTTCTTCTTCTTCTTCTTCTTCTTCTTCTTCT
chr8	128285686	128285750	65	+	aag	AAGAAGAAGAAGAAGAAGAAGAAGAAGAAGAAGAAGAAGAAGAAGAAGAAGAAGAAGAAGAAGAA
chr8	134369309	134369355	47	+	aag	TTCTTCTTCTTCTTCTTCTTCTTCTTCTTCTTCTTCTTCTTCTTCTT
chr8	136353787	136353884	98	+	aag	TTCTTCTTCTTCTTCTTCTTCTTCTTCTTCTTCTTCTTCTTCTTCTTCTTCTTCTTCTTCTTCTTCTTCTTCTTCTTCTTCTTCTTCTTCTTCTTCTT
chr9	21124293	21124342	50	+	aag	TCTTCTTCTTCTTCTTCTTCTTCTTCTTCTTCTTCTTCTTCTTCTTCTTC
chr9	21124386	21124480	95	+	aag	TCTTCTTCTTCTTCTTCTTCTTCTTCTTCTTCTTCTTCTTCTTCTTCTTCTTCTTCTTCTTCTTCTTCTTCTTCTTCTTCTTCTTCTTCTTCTTC
chr9	69843558	69843630	73	+	aag	CTTCTTCTTCTTCTTCTTCTTCTTCTTCTTCTTCTTCTTCTTCTTCTTCTTCTTCTTCTTCTTCTTCTTCTTC
chr9	84026311	84026360	50	+	aag	CTTCTTCTTCTTCTTCTTCTTCTTCTTCTTCTTCTTCTTCTTCTTCTTCT
chr9	85497126	85497179	54	+	aag	GAAGAAGAAGAAGAAGAAGAAGAAGAAGAAGAAGAAGAAGAAGAAGAAGAAGAA
chr9	91634870	91634940	71	+	aag	AGAAGAAGAAGAAGAAGAAGAAGAAGAAGAAGAAGAAGAAGAAGAAGAAGAAGAAGAAGAAGAAGAAGAAG
chr9	101078103	101078186	84	+	aag	AGAAGAAGAAGAAGAAGAAGAAGAAGAAGAAGAAGAAGAAGAAGAAGAAGAAGAAGAAGAAGAAGAAGAAGAAGAAGAAGAAGA
chr9	101442150	101442212	63	+	aag	GAAGAAGAAGAAGAAGAAGAAGAAGAAGAAGAAGAAGAAGAAGAAGAAGAAGAAGAAGAAGAA
chr9	104059413	104059468	56	+	aag	AGAAGAAGAAGAAGAAGAAGAAGAAGAAGAAGAAGAAGAAGAAGAAGAAGAAGAAG
chr9	124227955	124228005	51	+	aag	AGAAGAAGAAGAAGAAGAAGAAGAAGAAGAAGAAGAAGAAGAAGAAGAAGA
chr9	134579633	134579688	56	+	aag	GAAGAAGAAGAAGAAGAAGAAGAAGAAGAAGAAGAAGAAGAAGAAGAAGAAGAAGA
chr9	134905865	134905924	60	+	aag	TCTTCTTCTTCTTCTTCTTCTTCTTCTTCTTCTTCTTCTTCTTCTTCTTCTTCTTCTTCT
chrX	899483	899553	71	+	aag	TTCTTCTTCTTCTTCTTCTTCTTCTTCTTCTTCTTCTTCTTCTTCTTCTTCTTCTTCTTCTTCTTCTTCTT
chrX	3146341	3146406	66	+	aag	TCTTCTTCTTCTTCTTCTTCTTCTTCTTCTTCTTCTTCTTCTTCTTCTTCTTCTTCTTCTTCTTCT
chrX	9082313	9082386	74	+	aag	AGAAGAAGAAGAAGAAGAAGAAGAAGAAGAAGAAGAAGAAGAAGAAGAAGAAGAAGAAGAAGAAGAAGAAGAAG
chrX	9082409	9082488	80	+	aag	GAAGAAGAAGAAGAAGAAGAAGAAGAAGAAGAAGAAGAAGAAGAAGAAGAAGAAGAAGAAGAAGAAGAAGAAGAAGAAGA
chrX	18100806	18100872	67	+	aag	AAGAAGAAGAAGAAGAAGAAGAAGAAGAAGAAGAAGAAGAAGAAGAAGAAGAAGAAGAAGAAGAAGA
chrX	25069500	25069569	70	+	aag	TTCTTCTTCTTCTTCTTCTTCTTCTTCTTCTTCTTCTTCTTCTTCTTCTTCTTCTTCTTCTTCTTCTTCT
chrX	30539959	30540091	133	+	aag	GAAGAAGAAGAAGAAGAAGAAGAAGAAGAAGAAGAAGAAGAAGAAGAAGAAGAAGAAGAAGAAGAAGAAGAAAAGAAGAAGAAGAAGAAGAAGAAGAAGAAGAAGAAGAAGAAGAAGAAGAAGAAGAAGAAGA
chrX	43548961	43549031	71	+	aag	AAGAAGAAGAAGAAGAAGAAGAAGAAGAAGAAGAAGAAGAAGAAGAAGAAGAAGAAGAAGAAGAAGAAGAA
chrX	51621540	51621691	152	+	aag	TTCTTCTTCTTCTTCTTCTTCTTCTTCTTCTTCTTCTTCTTCTTCTTCTTCTTCTTCTTCTTCTTCTTCTTCTTCTTCTTCTTCTTCTTCTTCTTCTTCTTCTTCTTCTTCTTCTTCTTCTTCTTCTTCTTCTTCTTCTTCTTCTTCTTCTT
chrX	63950326	63950404	79	+	aag	TCTTCTTCTTCTTCTTCTTCTTCTTCTTCTTCTTCTTCTTCTTCTTCTTCTTCTTCTTCTTCTTCTTCTTCTTCTTCTT
chrX	64928633	64928684	52	+	aag	CTTCTTCTTCTTCTTCTTCTTCTTCTTCTTCTTCTTCTTCTTCTTCTTCTTC
chrX	67452405	67452460	56	+	aag	GAAGAAGAAGAAGAAGAAGAAGAAGAAGAAGAAGAAGAAGAAGAAGAAGAAGAAGA
chrX	69589916	69589962	47	+	aag	TTCTTCTTCTTCTTCTTCTTCTTCTTCTTCTTCTTCTTCTTCTTCTT
chrX	74398436	74398514	79	+	aag	GAAGAAGAAGAAGAAGAAGAAGAAGAAGAAGAAGAAGAAGAAGAAGAAGAAGAAGAAGAAGAAGAAGAAGAAGAAGAAG
chrX	82060682	82060753	72	+	aag	TCTTCTTCTTCTTCTTCTTCTTCTTCTTCTTCTTCTTCTTCTTCTTCTTCTTCTTCTTCTTCTTCTTCTTCT
chrX	83354824	83354879	56	+	aag	CTTCTTCTTCTTCTTCTTCTTCTTCTTCTTCTTCTTCTTCTTCTTCTTCTTCTTCT
chrX	86546358	86546404	47	+	aag	TCTTCTTCTTCTTCTTCTTCTTCTTCTTCTTCTTCTTCTTCTTCTTC
chrX	102274475	102274523	49	+	aag	CTTCTTCTTCTTCTTCTTCTTCTTCTTCTTCTTCTTCTTCTTCTTCTTC
chrX	102274551	102274637	87	+	aag	CTTCTTCTTCTTCTTCTTCTTCTTCTTCTTCTTCTTCTTCTTCTTCTTCTTCTTCTTCTTCTTCTTCTTCTTCTTCTTCTTCTTCTT
chrX	102412478	102412567	90	+	aag	AAGAAGAAGAAGAAGAAGAAGAAGAAGAAGAAGAAGAAGAAGAAGAAGAAGAAGAAGAAGAAGAAGAAGAAGAAGAAGAAGAAGAAGAAG
chrX	102412595	102412646	52	+	aag	GAAGAAGAAGAAGAAGAAGAAGAAGAAGAAGAAGAAGAAGAAGAAGAAGAAG
chrX	104761924	104761984	61	+	aag	CTTCTTCTTCTTCTTCTTCTTCTTCTTCTTCTTCTTCTTCTTCTTCTTCTTCTTCTTCTTC
chrX	110912371	110912415	45	+	aag	GAAGAAGAAGAAGAAGAAGAAGAAGAAGAAGAAGAAGAAGAAGAA
chrX	118231919	118231993	75	+	aag	AAGAAGAAGAAGAAGAAGAAGAAGAAGAAGAAGAAGAAGAAGAAGAAGAAGAAGAAGAAGAAGAAGAAGAAGAAG
chrX	118232021	118232066	46	+	aag	GAAGAAGAAGAAGAAGAAGAAGAAGAAGAAGAAGAAGAAGAAGAAG
chrX	118905445	118905518	74	+	aag	CTTCTTCTTCTTCTTCTTCTTCTTCTTCTTCTTCTTCTTCTTCTTCTTCTTCTTCTTCTTCTTCTTCTTCTTCT
chrX	120581890	120581967	78	+	aag	AGAAGAAGAAGAAGAAGAAGAAGAAGAAGAAGAAGAAGAAGAAGAAGAAGAAGAAGAAGAAGAAGAAGAAGAAGAAGA
chrX	120581996	120582046	51	+	aag	GAAGAAGAAGAAGAAGAAGAAGAAGAAGAAGAAGAAGAAGAAGAAGAAGAA
chrX	120582064	120582136	73	+	aag	AAGAAGAAGAAGAAGAAGAAGAAGAAGAAGAAGAAGAAGAAGAAGAAGAAGAAGAAGAAGAAGAAGAAGAAGA
chrX	123547755	123547812	58	+	aag	AGAAGAAGAAGAAGAAGAAGAAGAAGAAGAAGAAGAAGAAGAAGAAGAAGAAGAAGAA
chrX	136380605	136380651	47	+	aag	TCTTCTTCTTCTTCTTCTTCTTCTTCTTCTTCTTCTTCTTCTTCTTC
chrX	138984524	138984590	67	+	aag	GAAGAAGAAGAAGAAGAAGAAGAAGAAGAAGAAGAAGAAGAAGAAGAAGAAGAAGAAGAAGAAGAAG
chrX	146352779	146352839	61	+	aag	AGAAGAAGAAGAAGAAGAAGAAGAAGAAGAAGAAGAAGAAGAAGAAGAAGAAGAAGAAGAA
chrX	150398253	150398342	90	+	aag	AGAAGAAGAAGAAGAAGAAGAAGAAGAAGAAGAAGAAGAAGAAGAAGAAGAAGAAGAAGAAGAAGAAGAAGAAGAAGAAGAAGAAGAAGA
chrX	154672243	154672326	84	+	aag	TTCTTCTTCTTCTTCTTCTTCTTCTTCTTCTTCTTCTTCTTCTTCTTCTTCTTCTTCTTCTTCTTCTTCTTCTTCTTCTTCTTC
chrX	154672332	154672400	69	+	aag	CTTCTTCTTCTTCTTCTTCTTCTTCTTCTTCTTCTTCTTCTTCTTCTTCTTCTTCTTCTTCTTCTTCTT
chrY	899483	899553	71	+	aag	TTCTTCTTCTTCTTCTTCTTCTTCTTCTTCTTCTTCTTCTTCTTCTTCTTCTTCTTCTTCTTCTTCTTCTT
chrY	8465440	8465533	94	+	aag	TTCTTCTTCTTCTTCTTCTTCTTCTTCTTCTTCTTCTTCTTCTTCTTCTTCTTCTTCTTCTTCTTCTTCTTCTTCTTCTTCTTCTTCTTCTTCT
chrY	8465586	8465662	77	+	aag	CTTCTTCTTCTTCTTCTTCTTCTTCTTCTTCTTCTTCTTCTTCTTCTTCTTCTTCTTCTTCTTCTTCTTCTTCTTCT
chrY	8633649	8633704	56	+	aag	TCTTCTTCTTCTTCTTCTTCTTCTTCTTCTTCTTCTTCTTCTTCTTCTTCTTCTTC
chrY	11980640	11980696	57	+	aag	CTTCTTCTTCTTCTTCTTCTTCTTCTTCTTCTTCTTCTTCTTCTTCTTCTTCTTCTT
chrY	13208771	13208838	68	+	aag	GAAGAAGAAGAAGAAGAAGAAGAAGAAGAAGAAGAAGAAGAAGAAGAAGAAGAAGAAGAAGAAGAAGA
chrY	13640759	13640835	77	+	aag	CTTCTTCTTCTTCTTCTTCTTCTTCTTCTTCTTCTTCTTCTTCTTCTTCTTCTTCTTCTTCTTCTTCTTCTTCTTCT
chrY	14233256	14233310	55	+	aag	TCTTCTTCTTCTTCTTCTTCTTCTTCTTCTTCTTCTTCTTCTTCTTCTTCTTCTT
chrY	17854809	17854888	80	+	aag	AAGAAGAAGAAGAAGAAGAAGAAGAAGAAGAAGAAGAAGAAGAAGAAGAAGAAGAAGAAGAAGAAGAAGAAGAAGAAGAA
chrY	18051120	18051199	80	+	aag	TTCTTCTTCTTCTTCTTCTTCTTCTTCTTCTTCTTCTTCTTCTTCTTCTTCTTCTTCTTCTTCTTCTTCTTCTTCTTCTT
chrY	19302886	19302935	50	+	aag	TTCTTCTTCTTCTTCTTCTTCTTCTTCTTCTTCTTCTTCTTCTTCTTCTT
chrY	21599723	21599791	69	+	aag	AAGAAGAAGAAGAAGAAGAAGAAGAAGAAGAAGAAGAAGAAGAAGAAGAAGAAGAAGAAGAAGAAGAAG
chrY	24024305	24024373	69	+	aag	AGAAGAAGAAGAAGAAGAAGAAGAAGAAGAAGAAGAAGAAGAAGAAGAAGAAGAAGAAGAAGAAGAAGA
chrY	24024381	24024449	69	+	aag	GAAGAAGAAGAAGAAGAAGAAGAAGAAGAAGAAGAAGAAGAAGAAGAAGAAGAAGAAGAAGAAGAAGAA
chrY	25645685	25645750	66	+	aag	TTCTTCTTCTTCTTCTTCTTCTTCTTCTTCTTCTTCTTCTTCTTCTTCTTCTTCTTCTTCTTCTTC
chrY	25645758	25645832	75	+	aag	TCTTCTTCTTCTTCTTCTTCTTCTTCTTCTTCTTCTTCTTCTTCTTCTTCTTCTTCTTCTTCTTCTTCTTCTTCT
chr1	34516000	34516044	45	+	aat	TAATAATAATAATAATAATAATAATAATAATAATAATAATAATAA
chr1	45911854	45911901	48	+	aat	TATTATTATTATTATTATTATTATTATTATTATTATTATTATTATTAT
chr1	59106807	59106851	45	+	aat	TTATTATTATTATTATTATTATTATTATTATTATTATTATTATTA
chr1	61564329	61564374	46	+	aat	ATAATAATAATAATAATAATAATAATAATAATAATAATAATAATAA
chr1	64675994	64676040	47	+	aat	TAATAATAATAATAATAATAATAATAATAATAATAATAATAATAATA
chr1	106782909	106782953	45	+	aat	TATTATTATTATTATTATTATTATTATTATTATTATTATTATTAT
chr1	107884406	107884452	47	+	aat	TTATTATTATTATTATTATTATTATTATTATTATTATTATTATTATT
chr1	144850012	144850057	46	+	aat	ATAATAATAATAATAATAATAATAATAATAATAATAATAATAATAA
chr1	156305160	156305204	45	+	aat	TAATAATAATAATAATAATAATAATAATAATAATAATAATAATAA
chr1	159676163	159676208	46	+	aat	TATTATTATTATTATTATTATTATTATTATTATTATTATTATTATT
chr1	229568414	229568460	47	+	aat	AATAATAATAATAATAATAATAATAATAATAATAATAATAATAATAA
chr10	108944487	108944532	46	+	aat	TTATTATTATTATTATTATTATTATTATTATTATTATTATTATTAT
chr10	133324023	133324069	47	+	aat	AATAATAATAATAATAATAATAATAATAATAATAATAATAATAATAA
chr11	62111739	62111788	50	+	aat	ATTATTATTATTATTATTATTATTATTATTATTATTATTATTATTATTAT
chr11	89713456	89713504	49	+	aat	AATAATAATAATAATAATAATAATAATAATAATAATAATAATAATAATA
chr11	127052941	127052985	45	+	aat	TAATAATAATAATAATAATAATAATAATAATAATAATAATAATAA
chr12	1090867	1090912	46	+	aat	TTATTATTATTATTATTATTATTATTATTATTATTATTATTATTAT
chr12	31844540	31844589	50	+	aat	AATAATAATAATAATAATAATAATAATAATAATAATAATAATAATAATAA
chr12	45625050	45625096	47	+	aat	TTATTATTATTATTATTATTATTATTATTATTATTATTATTATTATT
chr12	50422782	50422833	52	+	aat	TATTATTATTATTATTATTATTATTATTATTATTATTATTATTATTATTATT
chr12	54188296	54188340	45	+	aat	AATAATAATAATAATAATAATAATAATAATAATAATAATAATAAT
chr12	62683034	62683086	53	+	aat	TTATTATTATTATTATTATTATTATTATTATTATTATTATTATTATTATTATT
chr12	63949397	63949443	47	+	aat	TTATTATTATTATTATTATTATTATTATTATTATTATTATTATTATT
chr12	70564844	70564890	47	+	aat	AATAATAATAATAATAATAATAATAATAATAATAATAATAATAATAA
chr12	117263576	117263622	47	+	aat	TATTATTATTATTATTATTATTATTATTATTATTATTATTATTATTA
chr13	31423443	31423489	47	+	aat	TTATTATTATTATTATTATTATTATTATTATTATTATTATTATTATT
chr13	100354075	100354121	47	+	aat	AATAATAATAATAATAATAATAATAATAATAATAATAATAATAATAA
chr14	42291077	42291122	46	+	aat	ATAATAATAATAATAATAATAATAATAATAATAATAATAATAATAA
chr14	58996529	58996574	46	+	aat	TATTATTATTATTATTATTATTATTATTATTATTATTATTATTATT
chr14	64830335	64830381	47	+	aat	TTATTATTATTATTATTATTATTATTATTATTATTATTATTATTATT
chr14	75371919	75371971	53	+	aat	AATAATAATAATAATAATAATAATAATAATAATAATAATAATAATAATAATAA
chr14	75970563	75970608	46	+	aat	AATAATAATAATAATAATAATAATAATAATAATAATAATAATAATA
chr14	102173434	102173481	48	+	aat	ATTATTATTATTATTATTATTATTATTATTATTATTATTATTATTATT
chr15	43586707	43586751	45	+	aat	ATAATAATAATAATAATAATAATAATAATAATAATAATAATAATA
chr15	52371879	52371923	45	+	aat	TAATAATAATAATAATAATAATAATAATAATAATAATAATAATAA
chr15	80049547	80049593	47	+	aat	TTATTATTATTATTATTATTATTATTATTATTATTATTATTATTATT
chr16	2983523	2983567	45	+	aat	TAATAATAATAATAATAATAATAATAATAATAATAATAATAATAA
chr16	7428495	7428541	47	+	aat	TTATTATTATTATTATTATTATTATTATTATTATTATTATTATTATT
chr16	10168976	10169020	45	+	aat	AATAATAATAATAATAATAATAATAATAATAATAATAATAATAAT
chr16	20591620	20591669	50	+	aat	TTATTATTATTATTATTATTATTATTATTATTATTATTATTATTATTATT
chr16	21379358	21379409	52	+	aat	TATTATTATTATTATTATTATTATTATTATTATTATTATTATTATTATTATT
chr16	71542926	71542971	46	+	aat	TATTATTATTATTATTATTATTATTATTATTATTATTATTATTATT
chr16	87892511	87892557	47	+	aat	AATAATAATAATAATAATAATAATAATAATAATAATAATAATAATAA
chr17	8888003	8888049	47	+	aat	AATAATAATAATAATAATAATAATAATAATAATAATAATAATAATAA
chr17	50824404	50824450	47	+	aat	AATAATAATAATAATAATAATAATAATAATAATAATAATAATAATAA
chr17	52703615	52703667	53	+	aat	TTATTATTATTATTATTATTATTATTATTATTATTATTATTATTATTATTATT
chr17	60419818	60419862	45	+	aat	ATTATTATTATTATTATTATTATTATTATTATTATTATTATTATT
chr17	67919174	67919220	47	+	aat	AATAATAATAATAATAATAATAATAATAATAATAATAATAATAATAA
chr17	82505864	82505910	47	+	aat	TTATTATTATTATTATTATTATTATTATTATTATTATTATTATTATT
chr18	65857318	65857363	46	+	aat	ATAATAATAATAATAATAATAATAATAATAATAATAATAATAATAA
chr19	2598678	2598725	48	+	aat	AATAATAATAATAATAATAATAATAATAATAATAATAATAATAATAAT
chr19	7563454	7563505	52	+	aat	TATTATTATTATTATTATTATTATTATTATTATTATTATTATTATTATTATT
chr19	15206935	15206981	47	+	aat	TTATTATTATTATTATTATTATTATTATTATTATTATTATTATTATT
chr19	38954896	38954945	50	+	aat	TTATTATTATTATTATTATTATTATTATTATTATTATTATTATTATTATT
chr19	45740750	45740796	47	+	aat	AATAATAATAATAATAATAATAATAATAATAATAATAATAATAATAA
chr19	48844120	48844169	50	+	aat	TTATTATTATTATTATTATTATTATTATTATTATTATTATTATTATTATT
chr19	50619950	50619994	45	+	aat	TTATTATTATTATTATTATTATTATTATTATTATTATTATTATTA
chr19	50930943	50930988	46	+	aat	AATAATAATAATAATAATAATAATAATAATAATAATAATAATAATA
chr19	53896377	53896423	47	+	aat	ATTATTATTATTATTATTATTATTATTATTATTATTATTATTATTAT
chr2	78289286	78289332	47	+	aat	TTATTATTATTATTATTATTATTATTATTATTATTATTATTATTATT
chr2	99532742	99532786	45	+	aat	AATAATAATAATAATAATAATAATAATAATAATAATAATAATAAT
chr2	124297811	124297860	50	+	aat	TTATTATTATTATTATTATTATTATTATTATTATTATTATTATTATTATT
chr2	164822736	164822783	48	+	aat	ATTATTATTATTATTATTATTATTATTATTATTATTATTATTATTATT
chr2	201560424	201560470	47	+	aat	AATAATAATAATAATAATAATAATAATAATAATAATAATAATAATAA
chr20	5710420	5710464	45	+	aat	TAATAATAATAATAATAATAATAATAATAATAATAATAATAATAA
chr20	30845427	30845476	50	+	aat	AATAATAATAATAATAATAATAATAATAATAATAATAATAATAATAATAA
chr20	32261485	32261534	50	+	aat	AATAATAATAATAATAATAATAATAATAATAATAATAATAATAATAATAA
chr20	33961300	33961346	47	+	aat	AATAATAATAATAATAATAATAATAATAATAATAATAATAATAATAA
chr22	11553708	11553754	47	+	aat	AATAATAATAATAATAATAATAATAATAATAATAATAATAATAATAA
chr3	25020105	25020156	52	+	aat	TATTATTATTATTATTATTATTATTATTATTATTATTATTATTATTATTATT
chr3	49538982	49539026	45	+	aat	TTATTATTATTATTATTATTATTATTATTATTATTATTATTATTA
chr3	50462388	50462432	45	+	aat	AATAATAATAATAATAATAATAATAATAATAATAATAATAATAAT
chr3	52170421	52170468	48	+	aat	ATTATTATTATTATTATTATTATTATTATTATTATTATTATTATTATT
chr3	65570074	65570118	45	+	aat	ATTATTATTATTATTATTATTATTATTATTATTATTATTATTATT
chr3	101596696	101596740	45	+	aat	ATTATTATTATTATTATTATTATTATTATTATTATTATTATTATT
chr3	152032356	152032404	49	+	aat	TATTATTATTATTATTATTATTATTATTATTATTATTATTATTATTATT
chr3	162121968	162122014	47	+	aat	AATAATAATAATAATAATAATAATAATAATAATAATAATAATAATAA
chr3	192939841	192939886	46	+	aat	AATAATAATAATAATAATAATAATAATAATAATAATAATAATAATA
chr4	13925101	13925146	46	+	aat	TTATTATTATTATTATTATTATTATTATTATTATTATTATTATTAT
chr4	34496832	34496878	47	+	aat	TTATTATTATTATTATTATTATTATTATTATTATTATTATTATTATT
chr4	43365396	43365442	47	+	aat	AATAATAATAATAATAATAATAATAATAATAATAATAATAATAATAA
chr4	46925715	46925759	45	+	aat	TATTATTATTATTATTATTATTATTATTATTATTATTATTATTAT
chr4	79356215	79356267	53	+	aat	TTATTATTATTATTATTATTATTATTATTATTATTATTATTATTATTATTATT
chr4	84360321	84360365	45	+	aat	AATAATAATAATAATAATAATAATAATAATAATAATAATAATAAT
chr4	98809844	98809891	48	+	aat	ATTATTATTATTATTATTATTATTATTATTATTATTATTATTATTATT
chr4	140852409	140852458	50	+	aat	TTATTATTATTATTATTATTATTATTATTATTATTATTATTATTATTATT
chr4	170660098	170660146	49	+	aat	TATTATTATTATTATTATTATTATTATTATTATTATTATTATTATTATT
chr5	8365347	8365391	45	+	aat	AATAATAATAATAATAATAATAATAATAATAATAATAATAATAAT
chr5	28796081	28796128	48	+	aat	TTATTATTATTATTATTATTATTATTATTATTATTATTATTATTATTA
chr5	78968316	78968362	47	+	aat	TTATTATTATTATTATTATTATTATTATTATTATTATTATTATTATT
chr5	114027378	114027424	47	+	aat	AATAATAATAATAATAATAATAATAATAATAATAATAATAATAATAA
chr5	120857859	120857908	50	+	aat	AATAATAATAATAATAATAATAATAATAATAATAATAATAATAATAATAA
chr6	5399128	5399176	49	+	aat	TTATTATTATTATTATTATTATTATTATTATTATTATTATTATTATTAT
chr6	27075420	27075467	48	+	aat	ATTATTATTATTATTATTATTATTATTATTATTATTATTATTATTATT
chr6	28676888	28676933	46	+	aat	AATAATAATAATAATAATAATAATAATAATAATAATAATAATAATA
chr6	39443115	39443161	47	+	aat	AATAATAATAATAATAATAATAATAATAATAATAATAATAATAATAA
chr6	90102792	90102841	50	+	aat	AATAATAATAATAATAATAATAATAATAATAATAATAATAATAATAATAA
chr6	147646972	147647016	45	+	aat	TAATAATAATAATAATAATAATAATAATAATAATAATAATAATAA
chr6	154974914	154974960	47	+	aat	AATAATAATAATAATAATAATAATAATAATAATAATAATAATAATAA
chr7	6351233	6351277	45	+	aat	ATTATTATTATTATTATTATTATTATTATTATTATTATTATTATT
chr7	66916189	66916241	53	+	aat	TTATTATTATTATTATTATTATTATTATTATTATTATTATTATTATTATTATT
chr7	71486335	71486389	55	+	aat	AATAATAATAATAATAATAATAATAATAATAATAATAATAATAATAATAATAATA
chr7	84753041	84753087	47	+	aat	AATAATAATAATAATAATAATAATAATAATAATAATAATAATAATAA
chr7	102243633	102243679	47	+	aat	AATAATAATAATAATAATAATAATAATAATAATAATAATAATAATAA
chr7	141220312	141220361	50	+	aat	AATAATAATAATAATAATAATAATAATAATAATAATAATAATAATAATAA
chr8	46034077	46034123	47	+	aat	TTATTATTATTATTATTATTATTATTATTATTATTATTATTATTATT
chr8	92761821	92761867	47	+	aat	TTATTATTATTATTATTATTATTATTATTATTATTATTATTATTATT
chr8	105372005	105372049	45	+	aat	ATTATTATTATTATTATTATTATTATTATTATTATTATTATTATT
chr9	10125424	10125470	47	+	aat	TTATTATTATTATTATTATTATTATTATTATTATTATTATTATTATT
chr9	111496636	111496685	50	+	aat	TTATTATTATTATTATTATTATTATTATTATTATTATTATTATTATTATT
chr9	134199913	134199959	47	+	aat	AATAATAATAATAATAATAATAATAATAATAATAATAATAATAATAA
chrX	76093438	76093490	53	+	aat	AATAATAATAATAATAATAATAATAATAATAATAATAATAATAATAATAATAA
chrX	89918571	89918617	47	+	aat	TTATTATTATTATTATTATTATTATTATTATTATTATTATTATTATT
chrX	98406726	98406770	45	+	aat	ATTATTATTATTATTATTATTATTATTATTATTATTATTATTATT
chrX	151451633	151451682	50	+	aat	TTATTATTATTATTATTATTATTATTATTATTATTATTATTATTATTATT
chr11	118607330	118607386	57	+	acc	GTGGTGGTGGTGGTGGTGGTGGTGGTGGTGGTGGTGGTGGTGGTGGTGGTGGTGGTG
chr12	50600895	50600939	45	+	acc	CACCACCACCACCACCACCACCACCACCACCACCACCACCACCAC
chr14	89325315	89325361	47	+	acc	ACCACCACCACCACCACCACCACCACCACCACCACCACCACCACCAC
chr14	89362747	89362791	45	+	acc	CCACCACCACCACCACCACCACCACCACCACCACCACCACCACCA
chr14	99343766	99343818	53	+	acc	GGTGGTGGTGGTGGTGGTGGTGGTGGTGGTGGTGGTGGTGGTGGTGGTGGTGG
chr14	101038288	101038333	46	+	acc	TGGTGGTGGTGGTGGTGGTGGTGGTGGTGGTGGTGGTGGTGGTGGT
chr14	104300951	104301005	55	+	acc	CCACCACCACCACCACCACCACCACCACCACCACCACCACCACCACCACCACCAC
chr16	30749000	30749090	91	+	acc	GGTGGTGGTGGTGGTGGTGGTGGTGGTGGTGGTGGTGGTGGTGGTGGTGGTGGTGGTGGTGGTGGTGGTGGTGGTGGTGGTGGTGGTGGTG
chr17	9166150	9166209	60	+	acc	CCACCACCACCACCACCACCACCACCACCACCACCACCACCACCACCACCACCACCACCA
chr17	56792731	56792863	133	+	acc	GGTGGTGGTGGTGGTGGTGGTGGTGGTGGTGGTGGTGGTGGTGGTGGTGGTGGTGGTGGTGGTGGTGGTGGTGGTGGTGGTGGTGGTGGTGGTGGTGGTGGTGGTGGTGGTGGTGGTGGTGGTGGTGGTGGTG
chr17	66798579	66798625	47	+	acc	TGGTGGTGGTGGTGGTGGTGGTGGTGGTGGTGGTGGTGGTGGTGGTG
chr17	66798627	66798673	47	+	acc	TGGTGGTGGTGGTGGTGGTGGTGGTGGTGGTGGTGGTGGTGGTGGTG
chr17	66798921	66798967	47	+	acc	TGGTGGTGGTGGTGGTGGTGGTGGTGGTGGTGGTGGTGGTGGTGGTG
chr17	66798969	66799045	77	+	acc	TGGTGGTGGTGGTGGTGGTGGTGGTGGTGGTGGTGGTGGTGGTGGTGGTGGTGGTGGTGGTGGTGGTGGTGGTGGTG
chr17	66799053	66799105	53	+	acc	TGGTGGTGGTGGTGGTGGTGGTGGTGGTGGTGGTGGTGGTGGTGGTGGTGGTG
chr19	8543811	8543857	47	+	acc	TGGTGGTGGTGGTGGTGGTGGTGGTGGTGGTGGTGGTGGTGGTGGTG
chr19	33223944	33223990	47	+	acc	CACCACCACCACCACCACCACCACCACCACCACCACCACCACCACCA
chr2	7380092	7380140	49	+	acc	TGGTGGTGGTGGTGGTGGTGGTGGTGGTGGTGGTGGTGGTGGTGGTGGT
chr2	51805330	51805376	47	+	acc	GTGGTGGTGGTGGTGGTGGTGGTGGTGGTGGTGGTGGTGGTGGTGGT
chr2	128340573	128341204	632	+	acc	TGGTGGTGGTGGTGGTGGTGGTGGTGGTGGTGGTGGTGGTGGTGGTGGTGGTGGTGGTGGTGGTGGTGGTGGTGGTGGTGGTGGTGGTGGTGGTGGTGGTGGTGGTGGTGGTGGTGGTGGTGGTGGTGGTGGTGGTGGTGGTGGTGGTGGTGGTGGTGGTGGTGGTGGTGGTGGTGGTGGTGGTGGTGGTGGTGGTGGTGGTGGTGGTGGTGGTGGTGGTGGTGGTGGTGGTGGTGGTGGTGGTGGTGGTGGTGGTGGTGGTGGTGGTGGTGGTGGTGGTGGTGGTGGTGGTGGTGGTGGTGGTGGTGGTGGTGGTGGTGGTGGTGGTGGTGGTGGTGGTGGTGGTGGTGGTGGTGGTGGTGGTGGTGGTGGTGGTGGTGGTGGTGGTGGTGGTGGTGG…
chr21	31784743	31784797	55	+	acc	ACCACCACCACCACCACCACCACCACCACCACCACCACCACCACCACCACCACCA
chr21	31784799	31784885	87	+	acc	CACCACCACCACCACCACCACCACCACCACCACCACCACCACCACCACCACCACCACCACCACCACCACCACCACCACCACCACCAC
chr21	31784887	31785016	130	+	acc	ACCACCACCACCACCACCACCACCACCACCACCACCACCACCACCACCACCACCACCACCACCACCACCACCACCACCACCACCACCACCACCACCACCACCACCACCACCACCACCACCACCACCACCA
chr22	33028644	33028690	47	+	acc	TGGTGGTGGTGGTGGTGGTGGTGGTGGTGGTGGTGGTGGTGGTGGTG
chr3	156702020	156702073	54	+	acc	GGTGGTGGTGGTGGTGGTGGTGGTGGTGGTGGTGGTGGTGGTGGTGGTGGTGGT
chr3	172358955	172359019	65	+	acc	TGGTGGTGGTGGTGGTGGTGGTGGTGGTGGTGGTGGTGGTGGTGGTGGTGGTGGTGGTGGTGGTG
chr4	139822226	139822272	47	+	acc	CACCACCACCACCACCACCACCACCACCACCACCACCACCACCACCA
chrX	112437803	112437857	55	+	acc	TGGTGGTGGTGGTGGTGGTGGTGGTGGTGGTGGTGGTGGTGGTGGTGGTGGTGGT
chr10	13298719	13298763	45	+	act	ACTACTACTACTACTACTACTACTACTACTACTACTACTACTACT
chr10	69627122	69627166	45	+	act	ACTACTACTACTACTACTACTACTACTACTACTACTACTACTACT
chr10	92948574	92948621	48	+	act	ACTACTACTACTACTACTACTACTACTACTACTACTACTACTACTACT
chr15	51521415	51521463	49	+	act	TAGTAGTAGTAGTAGTAGTAGTAGTAGTAGTAGTAGTAGTAGTAGTAGT
chr2	54802619	54802667	49	+	act	TACTACTACTACTACTACTACTACTACTACTACTACTACTACTACTACT
chr5	64916886	64916930	45	+	act	TAGTAGTAGTAGTAGTAGTAGTAGTAGTAGTAGTAGTAGTAGTAG
chr5	105115583	105115636	54	+	act	CTACTACTACTACTACTACTACTACTACTACTACTACTACTACTACTACTACTA
chr6	35882119	35882163	45	+	act	TAGTAGTAGTAGTAGTAGTAGTAGTAGTAGTAGTAGTAGTAGTAG
chr7	18272914	18272967	54	+	act	CTACTACTACTACTACTACTACTACTACTACTACTACTACTACTACTACTACTA
chr7	131444764	131444822	59	+	act	AGTAGTAGTAGTAGTAGTAGTAGTAGTAGTAGTAGTAGTAGTAGTAGTAGTAGTAGTAG
chrX	52275960	52276005	46	+	act	AGTAGTAGTAGTAGTAGTAGTAGTAGTAGTAGTAGTAGTAGTAGTA
chr1	4214207	4214251	45	+	agg	TCCTCCTCCTCCTCCTCCTCCTCCTCCTCCTCCTCCTCCTCCTCC
chr1	64897529	64897591	63	+	agg	GGAGGAGGAGGAGGAGGAGGAGGAGGAGGAGGAGGAGGAGGAGGAGGAGGAGGAGGAGGAGGA
chr1	106731004	106731050	47	+	agg	AGGAGGAGGAGGAGGAGGAGGAGGAGGAGGAGGAGGAGGAGGAGGAG
chr1	234838127	234838189	63	+	agg	AGGAGGAGGAGGAGGAGGAGGAGGAGGAGGAGGAGGAGGAGGAGGAGGAGGAGGAGGAGGAGG
chr10	92730528	92730588	61	+	agg	TCCTCCTCCTCCTCCTCCTCCTCCTCCTCCTCCTCCTCCTCCTCCTCCTCCTCCTCCTCCT
chr12	67184704	67184754	51	+	agg	AGGAGGAGGAGGAGGAGGAGGAGGAGGAGGAGGAGGAGGAGGAGGAGGAGG
chr14	70910155	70910206	52	+	agg	CCTCCTCCTCCTCCTCCTCCTCCTCCTCCTCCTCCTCCTCCTCCTCCTCCTC
chr16	8660781	8660830	50	+	agg	GGAGGAGGAGGAGGAGGAGGAGGAGGAGGAGGAGGAGGAGGAGGAGGAGG
chr18	53086070	53086153	84	+	agg	CTCCTCCTCCTCCTCCTCCTCCTCCTCCTCCTCCTCCTCCTCCTCCTCCTCCTCCTCCTCCTCCTCCTCCTCCTCCTCCTCCTC
chr19	5796281	5796354	74	+	agg	CTCCTCCTCCTCCTCCTCCTCCTCCTCCTCCTCCTCCTCCTCCTCCTCCTCCTCCTCCTCCTCCTCCTCCTCCT
chr19	15425857	15425914	58	+	agg	GGAGGAGGAGGAGGAGGAGGAGGAGGAGGAGGAGGAGGAGGAGGAGGAGGAGGAGGAG
chr19	53906042	53906086	45	+	agg	CCTCCTCCTCCTCCTCCTCCTCCTCCTCCTCCTCCTCCTCCTCCT
chr2	117871090	117871142	53	+	agg	CCTCCTCCTCCTCCTCCTCCTCCTCCTCCTCCTCCTCCTCCTCCTCCTCCTCC
chr2	232385116	232385167	52	+	agg	AGGAGGAGGAGGAGGAGGAGGAGGAGGAGGAGGAGGAGGAGGAGGAGGAGGA
chr3	46182530	46182586	57	+	agg	CTCCTCCTCCTCCTCCTCCTCCTCCTCCTCCTCCTCCTCCTCCTCCTCCTCCTCCTC
chr3	84908960	84909005	46	+	agg	GAGGAGGAGGAGGAGGAGGAGGAGGAGGAGGAGGAGGAGGAGGAGG
chr4	153244254	153244321	68	+	agg	TCCTCCTCCTCCTCCTCCTCCTCCTCCTCCTCCTCCTCCTCCTCCTCCTCCTCCTCCTCCTCCTCCTC
chr5	88676322	88676389	68	+	agg	TCCTCCTCCTCCTCCTCCTCCTCCTCCTCCTCCTCCTCCTCCTCCTCCTCCTCCTCCTCCTCCTCCTC
chr6	38041697	38041783	87	+	agg	CTCCTCCTCCTCCTCCTCCTCCTCCTCCTCCTCCTCCTCCTCCTCCTCCTCCTCCTCCTCCTCCTCCTCCTCCTCCTCCTCCTCCTC
chr8	36095782	36095836	55	+	agg	AGGAGGAGGAGGAGGAGGAGGAGGAGGAGGAGGAGGAGGAGGAGGAGGAGGAGGA
chr9	69843506	69843559	54	+	agg	CCTCCTCCTCCTCCTCCTCCTCCTCCTCCTCCTCCTCCTCCTCCTCCTCCTCCT
chrX	9823027	9823075	49	+	agg	CTCCTCCTCCTCCTCCTCCTCCTCCTCCTCCTCCTCCTCCTCCTCCTCC
chrX	11427816	11427864	49	+	agg	GAGGAGGAGGAGGAGGAGGAGGAGGAGGAGGAGGAGGAGGAGGAGGAGG
chrX	25069598	25069656	59	+	agg	CTCCTCCTCCTCCTCCTCCTCCTCCTCCTCCTCCTCCTCCTCCTCCTCCTCCTCCTCCT
chrX	27747283	27747329	47	+	agg	GAGGAGGAGGAGGAGGAGGAGGAGGAGGAGGAGGAGGAGGAGGAGGA
chrX	72776951	72777002	52	+	agg	TCCTCCTCCTCCTCCTCCTCCTCCTCCTCCTCCTCCTCCTCCTCCTCCTCCT
chrX	72943821	72943875	55	+	agg	AGGAGGAGGAGGAGGAGGAGGAGGAGGAGGAGGAGGAGGAGGAGGAGGAGGAGGA
chrX	118232065	118232111	47	+	agg	AGGAGGAGGAGGAGGAGGAGGAGGAGGAGGAGGAGGAGGAGGAGGAG
chrX	118905388	118905446	59	+	agg	CTCCTCCTCCTCCTCCTCCTCCTCCTCCTCCTCCTCCTCCTCCTCCTCCTCCTCCTCCT
chrX	145808763	145808845	83	+	agg	GGAGGAGGAGGAGGAGGAGGAGGAGGAGGAGGAGGAGGAGGAGGAGGAGGAGGAGGAGGAGGAGGAGGAGGAGGAGGAGGAGG
chr1	60376625	60376670	46	+	atc	TGATGATGATGATGATGATGATGATGATGATGATGATGATGATGAT
chr10	49202441	49202485	45	+	atc	GATGATGATGATGATGATGATGATGATGATGATGATGATGATGAT
chr10	113036116	113036164	49	+	atc	CATCATCATCATCATCATCATCATCATCATCATCATCATCATCATCATC
chr11	28871294	28871343	50	+	atc	CATCATCATCATCATCATCATCATCATCATCATCATCATCATCATCATCA
chr12	132464098	132464219	122	+	atc	CATCATCATCATCATCATCATCATCATCATCATCATCATCATCATCATCATCATCATCATCATCATCATCATCATCATCATCATCATCATCATCATCATCATCATCATCATCATCATCATCA
chr13	25882895	25882940	46	+	atc	GATGATGATGATGATGATGATGATGATGATGATGATGATGATGATG
chr14	61578248	61578293	46	+	atc	CATCATCATCATCATCATCATCATCATCATCATCATCATCATCATC
chr16	22000826	22000875	50	+	atc	ATGATGATGATGATGATGATGATGATGATGATGATGATGATGATGATGAT
chr17	79893802	79894039	238	+	atc	ATCATCATCATCATCATCATCATCATCATCATCATCATCATCATCATCATCATCATCATCATCATCATCATCATCATCATCATCATCATCATCATCATCATCATCATCATCATCATCATCATCATCATCATCATCATCATCATCATCATCATCATCATCATCATCATCATCATCATCATCATCATCATCATCATCATCATCATCATCATCATCATCATCATCATCATCATCATCATCA
chr2	113350168	113350215	48	+	atc	ATCATCATCATCATCATCATCATCATCATCATCATCATCATCATCATC
chr2	231578965	231579334	370	+	atc	CATCATCATCATCATCATCATCATCATCATCATCATCATCATCATCATCATCATCATCATCATCATCATCATCATCATCATCATCATCATCATCATCATCATCATCATCATCATCATCATCATCATCATCATCATCATCATCATCATCATCATCATCATCATCATCATCATCATCATCATCATCATCATCATCATCATCATCATCATCATCATCATCATCATCATCATCATCATCATCATCATCATCATCATCATCATCATCATCATCATCATCATCATCATCATCATCATCATCATCATCATCATCATCATCATCATCATCATCATCATCATCATCATCATCATCATCATCATCATCATCATCATCATC
chr2	231579344	231579394	51	+	atc	ATCATCATCATCATCATCATCATCATCATCATCATCATCATCATCATCATC
chr2	231579409	231579461	53	+	atc	CATCATCATCATCATCATCATCATCATCATCATCATCATCATCATCATCATCA
chr4	8842442	8842527	86	+	atc	TGATGATGATGATGATGATGATGATGATGATGATGATGATGATGATGATGATGATGATGATGATGATGATGATGATGATGATGATG
chr4	8842529	8842593	65	+	atc	TGATGATGATGATGATGATGATGATGATGATGATGATGATGATGATGATGATGATGATGATGATG
chr4	77959069	77959114	46	+	atc	GATGATGATGATGATGATGATGATGATGATGATGATGATGATGATG
chr4	185827322	185827419	98	+	atc	CATCATCATCATCATCATCATCATCATCATCATCATCATCATCATCATCATCATCATCATCATCATCATCATCATCATCATCATCATCATCATCATCA
chr4	185827436	185827605	170	+	atc	CATCATCATCATCATCATCATCATCATCATCATCATCATCATCATCATCATCATCATCATCATCATCATCATCATCATCATCATCATCATCATCATCATCATCATCATCATCATCATCATCATCATCATCATCATCATCATCATCATCATCATCATCATCATCATCATCA
chr5	39267359	39267404	46	+	atc	ATCATCATCATCATCATCATCATCATCATCATCATCATCATCATCA
chr6	40754211	40754257	47	+	atc	ATGATGATGATGATGATGATGATGATGATGATGATGATGATGATGAT
chr7	37673696	37673740	45	+	atc	ATCATCATCATCATCATCATCATCATCATCATCATCATCATCATC
chr1	109576	109614	39	+	ca/gt	GTGTGTGTGTGTGTGTGTGTGTGTGTGTGTGTGTGTGTG
chr1	517600	517629	30	+	ca/gt	ACACACACACACACACACACACACACACAC
chr1	759457	759498	42	+	ca/gt	ACACACACACACACACACACACACACACACACACACACACAC
chr1	1265604	1265649	46	+	ca/gt	TGTGTGTGTGTGTGTGTGTGTGTGTGTGTGTGTGTGTGTGTGTGTG
chr1	2160239	2160272	34	+	ca/gt	GTGTGTGTGTGTGTGTGTGTGTGTGTGTGTGTGT
chr1	3929427	3929460	34	+	ca/gt	ACACACACCACACACCACACACACAACACACACA
chr1	3929721	3929751	31	+	ca/gt	CACACACACCACACACACCACACACACACAC
chr1	3930003	3930033	31	+	ca/gt	CACACACACCACACACACCACACACACACAC
chr1	3930273	3930316	44	+	ca/gt	CACACACACACCACACAACACACACACCACACACAACACACACA
chr1	3930547	3930578	32	+	ca/gt	CACACACACAACACACCACACACACAACACAC
chr1	4398516	4398561	46	+	ca/gt	GTGTGTGTGTGTGTGTGTGTGTGTGTGTGTGTGTGTGTGTGTGTGT
chr1	4916059	4916097	39	+	ca/gt	GTGTGTGTGTGTGTGTGTGTGTGTGTGTGTGTGTGTGTG
chr1	4987884	4987915	32	+	ca/gt	TGTGTGTGTGTGTGTGTGTGTGTGTGTGTGTG
chr1	5159213	5159253	41	+	ca/gt	ACACACACACACACACACACACACACACACACACACACACA
chr1	5279136	5279166	31	+	ca/gt	TGTGTGTGTGTGTGTGTGTGTGTGTGTGTGT
chr1	5386901	5386932	32	+	ca/gt	GTGTGTGTGTGTGTGTGTGTGTGTGTGTGTGT
chr1	5516545	5516593	49	+	ca/gt	ACACACACACACACACACACACACACACACACACACACACACACACACA
chr1	6001297	6001331	35	+	ca/gt	CACACACACACACACACACACACACACACACACAC
chr1	6330054	6330083	30	+	ca/gt	GTGTGTGTGTGTGGTGTGTGTGTGTGTGTG
chr1	6751741	6751781	41	+	ca/gt	TGTGTGTGTGTGTGTGTGTGTGTGTGTGTGTGTGTGTGTGT
chr1	6822795	6822826	32	+	ca/gt	CACACACACACACACACACACACACACACACA
chr1	7102024	7102070	47	+	ca/gt	ACACACACACACACACACACACACACACACACACACACACACACACA
chr1	7394812	7394842	31	+	ca/gt	TGTGTGTGTGTGTGTGTGTGTGTGTGTGTGT
chr1	7668389	7668432	44	+	ca/gt	ACACACACACACACACACACACACACACACACACACACACACAC
chr1	8068520	8068566	47	+	ca/gt	ACACACACACACACACACACACACACACACACACACACACACACACA
chr1	8564833	8564871	39	+	ca/gt	TGTGTGTGTGTGTGTGTGTGTGTGTGTGTGTGTGTGTGT
chr1	8601737	8601777	41	+	ca/gt	ACACACACACACACACACACACACACACACACACACACACA
chr1	8668925	8668963	39	+	ca/gt	TGTGTGTGTGTGTGTGTGTGTGTGTGTGTGTGTGTGTGT
chr1	8669025	8669077	53	+	ca/gt	TGTGTGTGTGTGTGTGTGTGTGTGTGTGTGTGTGTGTGTGTGTGTGTGTGTGT
chr1	8701288	8701323	36	+	ca/gt	ACACACACACACACACACACACACACACACACACAC
chr1	9046666	9046701	36	+	ca/gt	GTGTGTGTGTGTGTGTGTGTGTGTGTGTGTGTGTGT
chr1	9525541	9525597	57	+	ca/gt	ACACACACACACACACACACACACACACACACACACACACACACACACACACACACA
chr1	10376835	10376867	33	+	ca/gt	ACACACACACACACACACACACACACACACACA
chr1	10783247	10783278	32	+	ca/gt	GTGTGTGTGTGTGTGTGTGTGTGTGTGTGTGT
chr1	11292669	11292712	44	+	ca/gt	ACACACACACACACACACACACACACACACACACACACACACAC
chr1	11373900	11373935	36	+	ca/gt	TGTGTGTGGTGTGTTGTGTGTTGTGTGTGTTGTGTG
chr1	11373993	11374036	44	+	ca/gt	GTGTGTGTGGTGTGTTGTGTGTTGTGTGGTGTGTGTGGTGTGTG
chr1	11374038	11374077	40	+	ca/gt	GTGTGTGTGGTGTGTTGTGTGTTGTGTGGTGTGTTGTGTG
chr1	11374113	11374163	51	+	ca/gt	GTGTGTGGTGTGTGTGTGGTGTGTGTGGTGTGTTGTGTGGTGTGTTGTGTG
chr1	11374221	11374254	34	+	ca/gt	TGTGTGTGGTGTGTTGTGTGTTGTGTGGTGTGTG
chr1	11374260	11374292	33	+	ca/gt	GTGTGTGTGGTGTGTTGTGTGGTGTGTTGTGTG
chr1	11374338	11374372	35	+	ca/gt	GTGTGTTGTGTGTTGTGTGGTGTGTGTGGTGTGTG
chr1	11427157	11427207	51	+	ca/gt	TGTGTGTGTGTGTGTGTGTGTGTGTGTGTGTGTGTGTGTGTGTGTGTGTGT
chr1	11577400	11577431	32	+	ca/gt	CACACACACACACACACACACACACACACACA
chr1	11808228	11808270	43	+	ca/gt	TGTGTGTGTGTGTGTGTGTGTGTGTGTGTGTGTGTGTGTGTGT
chr1	11830784	11830814	31	+	ca/gt	ACACACACACACACACACACACACACACACA
chr1	12510526	12510555	30	+	ca/gt	TGTGTGTGTGTGTGTGTGTGTGTGTGTGTG
chr1	13488033	13488063	31	+	ca/gt	TGTGTGTGTGTGTGTGTGTGTGTGTGTGTGT
chr1	14139928	14139969	42	+	ca/gt	TGTGTGTGTGTGTGTGTGTGTGTGTGTGTGTGTGTGTGTGTG
chr1	14557630	14557673	44	+	ca/gt	GTGTGTGTGTGTGTGTGTGTGTGTGTGTGTGTGTGTGGTGTGTG
chr1	14833970	14834009	40	+	ca/gt	CACACACACACACACACACACACACACACACACACACACA
chr1	14942993	14943051	59	+	ca/gt	GTGTGTGTGTGTGTGGTGTGTGTGTGTGTGTGTGTGTGTGTGTGTGTGTGTGTGTGTGT
chr1	15860379	15860418	40	+	ca/gt	GTGTGTGTGTGTGTGTGTGTGTGTGTGTGTGTGTGTGTGT
chr1	15860443	15860476	34	+	ca/gt	GTGTGTGTGTGTGTGTGTGTGTGTGTGTGTGTGT
chr1	16271259	16271302	44	+	ca/gt	GTGTGTGTGTGTGTGTGTGTGTGTGTGTGTGTGTGTGTGTGTGT
chr1	16326015	16326049	35	+	ca/gt	TGTGTGTGTGTGTGTGTGTGTGTGTGTGTGTGTGT
chr1	16558810	16558845	36	+	ca/gt	GTGTGTGTGTGTGTGTGTGTGTGTGTGTGTGTGTGT
chr1	16599509	16599542	34	+	ca/gt	ACACACACACACACACACACACACACACACACAC
chr1	16634381	16634417	37	+	ca/gt	GTGTGTGTGTGTGTGTGTGTGTGTGTGTGTGTGTGTG
chr1	16771483	16771522	40	+	ca/gt	CACACACACACACACACACACACACACACACACACACACA
chr1	17003586	17003623	38	+	ca/gt	CACACACACACACACACACACACACACACACACACACA
chr1	17501695	17501738	44	+	ca/gt	ACACACACACACACACACACACACAACACACACACACACACACA
chr1	18282636	18282672	37	+	ca/gt	ACACACACACACACACACACACACACACACACACACA
chr1	18511373	18511404	32	+	ca/gt	GTGTGTGTGTGTGTGTGTGTGTGTGTGTGTGT
chr1	18511413	18511449	37	+	ca/gt	GTGTGTGTGTGTGTGTGTGTGGTGTGTGTGTGTGTGT
chr1	18698273	18698302	30	+	ca/gt	ACACACACACACACACACACACACACACAC
chr1	18726146	18726179	34	+	ca/gt	GTGTGTGTGTGTGTGTGTGTGTGTGTGTGTGTGT
chr1	19632252	19632283	32	+	ca/gt	GTGTGTGTGTGTGTGTGTGTGTGTGTGTGTGT
chr1	20047719	20047757	39	+	ca/gt	TGTGTGTGTGTGTGTGTGTGTGTGTGTGTGTGTGTGTGT
chr1	20184198	20184228	31	+	ca/gt	CACACACACACACACACACACACACACACAC
chr1	20361096	20361140	45	+	ca/gt	TGTGTGTGTGTGTGTGTGTGTGTGTGTGTGTGTGTGTGTGTGTGT
chr1	20707788	20707836	49	+	ca/gt	TGTGTGTGTGTGTGTGTGTGTGTGTGTGTGTGTGTGTGTGTGTGTGTGT
chr1	21194230	21194285	56	+	ca/gt	TGTGTGTGTGTGTGTGTGTGTGTGTGTGTGTGTGTGTGTGTGTGTGGTGTGTGTGT
chr1	21273347	21273382	36	+	ca/gt	GTGTGTGTGTGTGTGTGTGTGTGTGTGTGTGTGTGT
chr1	21342608	21342647	40	+	ca/gt	ACACACACACACACACACACACACACACACACACACACAC
chr1	21479821	21479853	33	+	ca/gt	TGTGTGTGTGTGTGTGTGTGTGTGTGTGTGTGT
chr1	21905172	21905203	32	+	ca/gt	CACACACACACACACACACACACACACACACA
chr1	22119188	22119229	42	+	ca/gt	GTGTGTGTGTGTGTGTGTGTGTGTGTGTGTGTGTGTGTGTGT
chr1	22942374	22942403	30	+	ca/gt	TGTGTGTGTGTGTGTGTGTGTGTGTGTGTG
chr1	23110636	23110665	30	+	ca/gt	ACACACACACACACACACACACACACACAC
chr1	23138664	23138698	35	+	ca/gt	TGTGTGTGTGTGTGTGTGTGTGTGTGTGTGTGTGT
chr1	23187987	23188019	33	+	ca/gt	TGTGTGTGTGTGTGTGTGTGTGTGTGTGTGTGT
chr1	23513563	23513611	49	+	ca/gt	TGTGTGTGTGTGTGTGTGTGTGTGTGTGTGTGTGTGTGTGTGTGTGTGT
chr1	23534780	23534812	33	+	ca/gt	ACACACACACACACACACACACACACACACACA
chr1	24335015	24335063	49	+	ca/gt	ACACACACACACACACACACACACACACACACACACACACACACACACA
chr1	24446070	24446107	38	+	ca/gt	GTGTGTGTGTGTGTGTGTGTGTGTGTGTGTGTGTGTGT
chr1	25357529	25357577	49	+	ca/gt	GTGTGTGTGTGTGTGTGTGTGTGTGTGTGTGTGTTGTGTGTGTGTGTGT
chr1	25454439	25454471	33	+	ca/gt	TGTGTGTGTGTGTGTGTGTGTGTGTGTGTGTGT
chr1	25812565	25812606	42	+	ca/gt	ACACACACACACACACACACACACACACACACACACACACAC
chr1	26231667	26231697	31	+	ca/gt	TGTGTGTGTGTGTGTGTGTGTGTGTGTGTGT
chr1	26962935	26962986	52	+	ca/gt	ACACACCACACACACACACACACACACACACACACACACACACACACACACA
chr1	27087024	27087076	53	+	ca/gt	CACACAACACACACACACACACACACACACACACACACACACACACACACACA
chr1	27524462	27524503	42	+	ca/gt	TGTGTGTGGTGTGTGTGTGTGTGTGTGTGTGTGTGTGTGTGT
chr1	27527009	27527043	35	+	ca/gt	TGTGTGTGTGTGTGTGTGTGTGTGTGTGTGTGTGT
chr1	27800489	27800532	44	+	ca/gt	GTGTGTGTGTGTGTGTGTGTGTGTGTGTGTGTGTGTGTGTGTGT
chr1	28458109	28458157	49	+	ca/gt	TGTGTGTGTGTGTGTGTGTGTGTGTGTGTGTGTGTGTGTGTGTGTGTGT
chr1	28963345	28963382	38	+	ca/gt	GTGTGTGTGTGTGTGTGTGTGTGTGTGTGTGTGTGTGT
chr1	29280650	29280680	31	+	ca/gt	TGTGTGTGTGTGTGTGTGTGTGTGTGTGTGT
chr1	29302152	29302184	33	+	ca/gt	TGTGTGTGTGTGTGTGTGTGTGTGTGTGTGTGT
chr1	29395272	29395316	45	+	ca/gt	ACACACACACACACACACACACACACACACACACACCACACACAC
chr1	29904541	29904577	37	+	ca/gt	CACACACCACACACACACACACACACACACACACACA
chr1	30048356	30048394	39	+	ca/gt	ACACACACACACACACACACACACACACACACACACACA
chr1	30096342	30096373	32	+	ca/gt	CACACACACACACACACACACACACACACACA
chr1	30335180	30335214	35	+	ca/gt	ACACACACACACACACACACACACACACACACACA
chr1	30480963	30481002	40	+	ca/gt	TGTGTGTGTGTGTGTGTGTGTGTGTGTGTGTGTGTGTGTG
chr1	30507703	30507732	30	+	ca/gt	CACACACACACACACACACACACACACACA
chr1	30801428	30801469	42	+	ca/gt	ACACACACACACACACACACACACACACACACACACACACAC
chr1	30859650	30859687	38	+	ca/gt	ACACACACACACACACACACACACACACACACACACAC
chr1	30905357	30905388	32	+	ca/gt	ACACACACACACACACACACACACACACACAC
chr1	30933440	30933485	46	+	ca/gt	ACACACACACACACACACACACACACACACACACACACACACACAC
chr1	31906756	31906787	32	+	ca/gt	ACACACACACACACACACACACACACACACAC
chr1	33218933	33218981	49	+	ca/gt	ACACACACACACACACACACACACACACACACACACACACACACACACA
chr1	33364391	33364425	35	+	ca/gt	CACACACACACACACACACACACACACACACACAC
chr1	33490651	33490691	41	+	ca/gt	ACACACACACACACACACACACACACACACACACCACACAC
chr1	34016014	34016044	31	+	ca/gt	TGTGTGTGTGTGTGTGTGTGTGTGTGTGTGT
chr1	34045039	34045078	40	+	ca/gt	ACACACACACACACACACACACACACACACACACACACAC
chr1	34414685	34414723	39	+	ca/gt	ACACACACACACACACACACACACACACACACACACACA
chr1	34463991	34464022	32	+	ca/gt	ACACACACACACACACACACACACACACACAC
chr1	34653990	34654021	32	+	ca/gt	CACACACACACACACACACACACACACACACA
chr1	34895918	34895955	38	+	ca/gt	ACACACACACACACACACACACACACACACACACACAC
chr1	34944532	34944570	39	+	ca/gt	ACACACACACACACACACACACACACACACACACACACA
chr1	35238746	35238785	40	+	ca/gt	GTGTGTGTGTGTGTGTGTGTGTGTGTGTGTGTGTGTGTGT
chr1	35382182	35382213	32	+	ca/gt	ACACACACACACACACACACACACACACACAC
chr1	35670980	35671009	30	+	ca/gt	ACACACACACACACACACACACACACACAC
chr1	35800325	35800357	33	+	ca/gt	ACACACACACACACACACACACACACACACACA
chr1	36161878	36161911	34	+	ca/gt	TGTGTGTGTGTGTGTGTGTGTGTGTGTGTGTGTG
chr1	36530717	36530761	45	+	ca/gt	GTGTGTGTGTGTGTGTGTGTGTGTGTGTGTGTGTGTGTGTGTGTG
chr1	36662233	36662269	37	+	ca/gt	ACACACACACACACACACACACACACACACACACACA
chr1	37021092	37021123	32	+	ca/gt	GTGTGTGTGTGTGTGTGTGTGTGTGTGTGTGT
chr1	37158868	37158899	32	+	ca/gt	CACACACACACACACACACACACACACACACA
chr1	37364185	37364217	33	+	ca/gt	ACACACACACACACACACACACACACACACACA
chr1	37770023	37770053	31	+	ca/gt	ACACACACACACACACACACACACACACACA
chr1	38028927	38028956	30	+	ca/gt	GTGTGTGTGTGTGTGTGTGTGTGTGTGTGT
chr1	38225161	38225202	42	+	ca/gt	GTGTGTGTGTGTGTGTGTGTGTGTGTGTGTGTGTGTGTGTGT
chr1	38240075	38240115	41	+	ca/gt	ACACACACACACACACACACACACACACACACACACACACA
chr1	38340536	38340569	34	+	ca/gt	GTGTGTGTGTGTGTGTGTGTGTGTGTGTGTGTGT
chr1	41424605	41424637	33	+	ca/gt	GTGTGTGTGGTGTGTGTGTGTGGTGTGTGTGTG
chr1	41605376	41605407	32	+	ca/gt	CACACACACACACACACACACACACACACACA
chr1	41723502	41723531	30	+	ca/gt	CACACACACACACACACACACACACACACA
chr1	41845420	41845458	39	+	ca/gt	CACACACACACACACACACACACACACACACACACACAC
chr1	42124227	42124261	35	+	ca/gt	TGTGTGTGTGTGTGTGTGTGTGTGTGTGTGTGTGT
chr1	42875070	42875106	37	+	ca/gt	GTGTGTGTGTGTGTGTGTGTGTGTGTGTGTGTGTGTG
chr1	43097112	43097144	33	+	ca/gt	TGTGTGTGTGTGTGTGTGTGTGTGTGTGTGTGT
chr1	43654703	43654740	38	+	ca/gt	GTGTGTGTGTGTGTGTGTGTGTGTGTGTGTGTGTGTGT
chr1	43765754	43765785	32	+	ca/gt	TGTGTGTGTGTGTGTGTGTGTGTGTGTGTGTG
chr1	43813861	43813894	34	+	ca/gt	ACACACACACACACACACACACACACACACACAC
chr1	43813904	43813934	31	+	ca/gt	CACACACACACACACACACACACACACACAC
chr1	44031167	44031197	31	+	ca/gt	CACACACACACACACACACACACACACACAC
chr1	44048003	44048040	38	+	ca/gt	TGTGTGTGTGTGTGTGTGTGTGTGTGTGTGTGTGTGTG
chr1	44075114	44075143	30	+	ca/gt	CACACACACACACACACACACACACACACA
chr1	44087770	44087801	32	+	ca/gt	ACACACACACACACACACACACACACACACAC
chr1	44102566	44102614	49	+	ca/gt	ACACACACACACACACACACACACACACACACACACACACACACACACA
chr1	44259690	44259724	35	+	ca/gt	ACACACACACACACACACACACACACACACACACA
chr1	44511917	44511948	32	+	ca/gt	GTGTGTGTGTGTGTGTGTGTGTGTGTGTGTGT
chr1	45007127	45007157	31	+	ca/gt	TGTGTGTGTGTGTGTGTGTGTGTGTGTGTGT
chr1	45586240	45586323	84	+	ca/gt	GTGTGTGTGTGTGTGTGTGTGTGTGTGTGTGTGTGTGTGTGTGTGGTGTGTGTGTGTGTGTGTGTGTGTGGTGTGTGTGTGTGT
chr1	47191386	47191444	59	+	ca/gt	TGTGTGTGTGTGTGTGTGTGTGTGTGTGTGTGTGTGTGTGTGTGTGTGTGGTGTGTGTG
chr1	47448651	47448682	32	+	ca/gt	GTGTGTGTGTGTGTGTGTGTGTGTGTGTGTGT
chr1	47652658	47652700	43	+	ca/gt	TGTGTGTGTGTGTGTGTGTGTGTGTGTGTGTGTGTGTGTGTGT
chr1	47820774	47820822	49	+	ca/gt	CACACACACCACACACACACACACACACACACACACACACACACACACA
chr1	47923916	47923970	55	+	ca/gt	ACACACACACACACACACACACACACACACACACACACACACACACACACACACA
chr1	48003919	48003957	39	+	ca/gt	ACACACACACACACACACACACACACACCACACACACAC
chr1	48297126	48297163	38	+	ca/gt	GTGTGTGTGTGTGTGTGTGTGTGTGTGTGTGTGTGTGT
chr1	48501692	48501724	33	+	ca/gt	ACACACACACACACACACACACACACACACACA
chr1	48871354	48871386	33	+	ca/gt	TGTGTGTGTGTGTGTGTGTGTGTGTGTGTGTGT
chr1	49573147	49573189	43	+	ca/gt	TGTGTGTGTGTGTGTGTGTGTGTGTGTGTGTGTGTGTGTGTGT
chr1	49603930	49603981	52	+	ca/gt	ACACACACACACACACACACACACACACACACACACACACACACACACACAC
chr1	49735297	49735334	38	+	ca/gt	GTGTGTGTGTGTGTGTGTGTGTGTGTGTGTGTGTGTGT
chr1	49747945	49747974	30	+	ca/gt	TGTGTGTGTGTGTGTGTGTGTGTGTGTGTG
chr1	49822311	49822340	30	+	ca/gt	GTGTGTGTGTGTGTGTGTGTGTGTGTGTGT
chr1	49970709	49970747	39	+	ca/gt	ACACACACACACACACACACACACACACACACACACACA
chr1	50019307	50019336	30	+	ca/gt	CACACACACACACACACACACACACACACA
chr1	50175388	50175423	36	+	ca/gt	ACACACACACACACACACACACACACACACACACAC
chr1	50637682	50637713	32	+	ca/gt	TGTGTGTGTGTGTGTGTGTGTGTGTGTGTGTG
chr1	50724297	50724330	34	+	ca/gt	ACACACACACACACACACACACACACACACACAC
chr1	51074596	51074627	32	+	ca/gt	GTGTGTGTGTGTGTGTGTGTGTGTGTGTGTGT
chr1	51440278	51440314	37	+	ca/gt	TGTGTGTGTGTGTGTGTGTGTGTGTGTGTGTGTGTGT
chr1	52098684	52098718	35	+	ca/gt	TGTGTGTGTGTGTGTGTGTGTGTGTGTGTGTGTGT
chr1	52714737	52714790	54	+	ca/gt	ACACACCACACACACACACACACACACACACACACACACACACACACACACACA
chr1	52960481	52960519	39	+	ca/gt	TGTGTGTGTGTGTGTGTGTGTGTGTGTGTGTGTGTGTGT
chr1	53037880	53037930	51	+	ca/gt	ACACACACACACACACACACACACACACACACACACACACACACACACACA
chr1	53037951	53037989	39	+	ca/gt	ACACACACACACACACACACACACACACACACACACACA
chr1	53124250	53124290	41	+	ca/gt	ACACACACACACACACACACACACACACACACACACACACA
chr1	53495006	53495038	33	+	ca/gt	TGTGTGTGTGTGTGTGTGTGTGTGTGTGTGTGT
chr1	53515080	53515120	41	+	ca/gt	TGTGTGTGTGTGTGTGTGTGTGTGTGTGTGTGTGTGTGTGT
chr1	54419377	54419409	33	+	ca/gt	ACACACACACACACACACACACACACACACACA
chr1	54460864	54460893	30	+	ca/gt	ACACACACACACACACACACACACACACAC
chr1	55245419	55245456	38	+	ca/gt	TGTGTGTGTGTGTGTGTGTGTGTGTGTGTGTGTGTGTG
chr1	55273546	55273586	41	+	ca/gt	TGTGTGTGTGTGTGTGTGTGTGTGTGTGTGTGTGTGTGTGT
chr1	56120049	56120080	32	+	ca/gt	CACACACACACACACACACACACACACACACA
chr1	56138686	56138722	37	+	ca/gt	TGTGTGTGTGTGTGTGTGTGTGTGTGTGTGTGTGTGT
chr1	56227867	56227901	35	+	ca/gt	ACACACACACACACACACACACACACACACACACA
chr1	56689898	56689937	40	+	ca/gt	ACACACACACACACACACACACACACACACACACACACAC
chr1	56928895	56928930	36	+	ca/gt	CACACACACACACACACACACACACACACACACACA
chr1	57142599	57142630	32	+	ca/gt	CACACACACACACACACACACACACACACACA
chr1	57238861	57238894	34	+	ca/gt	ACACACACACACACACACACACACACACACACAC
chr1	57415241	57415281	41	+	ca/gt	CACACAACACACACACACACACACACACACACACACACACA
chr1	57665850	57665884	35	+	ca/gt	TGTGTGTGTGTGTGTGTGTGTGTGTGTGTGTGTGT
chr1	57773345	57773375	31	+	ca/gt	ACACACACACACACACACACACACACACACA
chr1	58119226	58119255	30	+	ca/gt	GTGTGTGTGTGTGTGTGTGTGTGTGTGTGT
chr1	58370375	58370418	44	+	ca/gt	GTGTGTGTGTGTGTGTGTGTGTGTGTGTGTGTGTGTGTGTGTGT
chr1	58552519	58552563	45	+	ca/gt	ACACACACACACACACACACACACACACACACACACACACACACA
chr1	58721170	58721203	34	+	ca/gt	GTGTGTGTGTGTGTGTGTGTGTGTGTGTGTGTGT
chr1	58975973	58976003	31	+	ca/gt	GTGTGTGTGTGTGTGTGTGTGTGTGTGTGTG
chr1	58984125	58984156	32	+	ca/gt	ACACACACACACACACACACACACACACACAC
chr1	59113398	59113446	49	+	ca/gt	ACACACACACACACACACACACACACACACACACACACACACACACACA
chr1	59195446	59195475	30	+	ca/gt	ACACACACACACACACACACACACACACAC
chr1	59218058	59218090	33	+	ca/gt	TGTGTGTGTGTGTGTGTGTGTGTGTGTGTGTGT
chr1	59805107	59805145	39	+	ca/gt	CACACACACACACACACACACACACACACACACACACAC
chr1	59957682	59957726	45	+	ca/gt	ACACACACACACACACACACACCACACACACACACCACACACACA
chr1	60103951	60103980	30	+	ca/gt	GTGTGTGTGTGTGTGTGTGTGTGTGTGTGT
chr1	60301296	60301334	39	+	ca/gt	TGTGTGTGTGTGTGTGTGTGTGTGTGTGTGTGTGTGTGT
chr1	60314898	60314928	31	+	ca/gt	CACACACACACACACACACACACACACACAC
chr1	60748352	60748391	40	+	ca/gt	ACACACACACACACACACACACACACACACACACACACAC
chr1	60858390	60858434	45	+	ca/gt	GTGTGTGTGTGTGTGTGTGTGTGTGTGTGTGTGTGTGTGTGTGTG
chr1	61126438	61126475	38	+	ca/gt	ACACACACACACACACACACACACACACACACACACAC
chr1	61134246	61134287	42	+	ca/gt	GTGTGTGTGTGTGTGTGTGTGTGTGTGTGTGTGTGTGTGTGT
chr1	62106080	62106120	41	+	ca/gt	ACACACACACACACACACACACACACACACACACACACACA
chr1	63009092	63009125	34	+	ca/gt	GTGTGTGTGTGTGTGTGTGTGTGTGTGTGTGTGT
chr1	63052630	63052661	32	+	ca/gt	GTGTGTGTGTGTGTGTGTGTGTGTGTGTGTGT
chr1	63335299	63335339	41	+	ca/gt	TGTGTGTGTGTGTGTGTGTGTGTGTGTGTGTGTGTGTGTGT
chr1	63633867	63633919	53	+	ca/gt	TGTGTGTGTGTGTGTGTGTGTGTGTGTGTGTGTGTGTGTGTGTGTGTGTGTGT
chr1	63656572	63656607	36	+	ca/gt	GTGTGTGTGTGTGTGTGTGTGTGTGTGTGTGTGTGT
chr1	63762240	63762280	41	+	ca/gt	ACACACACACACACACACACACACACACACACACACACACA
chr1	63860563	63860605	43	+	ca/gt	ACACACACACACACACACACACACACACACACACACACACACA
chr1	63876646	63876682	37	+	ca/gt	GTGTGTGTGTGTGTGTGTGTGTGTGTGTGTGTGTGTG
chr1	64197873	64197904	32	+	ca/gt	ACACACACACACACACACACACACACACACAC
chr1	64531496	64531530	35	+	ca/gt	TGTGTGTGTGTGTGTGTGTGTGTGTGTGTGTGTGT
chr1	64732398	64732447	50	+	ca/gt	GTGTGTGTGTGTGTGTGTGTGTGTGTGTGTGTGTGTGTGTGTGTGTGTGT
chr1	64860930	64860967	38	+	ca/gt	GTGTGTGTGTGTGTGTGTGTGTGTGTGTGTGTGTGTGT
chr1	65042408	65042438	31	+	ca/gt	ACACACACACACACACACACACACACACACA
chr1	65183651	65183694	44	+	ca/gt	GTGTGTGTGTGTGTGTGTGTGTGTGTGTGTGTGTGTGTGTGTGT
chr1	65253353	65253385	33	+	ca/gt	TGTGTGTGTGTGTGTGTGTGTGTGTGTGTGTGT
chr1	65665310	65665346	37	+	ca/gt	TGTGTGTGTGTGTGTGTGTGTGTGTGTGTGTGTGTGT
chr1	65693934	65693972	39	+	ca/gt	CACACACACACACACACACACACACACACACACACACAC
chr1	66375204	66375233	30	+	ca/gt	GTGTGTGTGTGTGTGTGTGTGTGTGTGTGT
chr1	66637456	66637490	35	+	ca/gt	TGTGTGTGTGTGTGTGTGTGTGTGTGTGTGTGTGT
chr1	66750037	66750068	32	+	ca/gt	GTGTGTGTGTGTGTGTGTGTGTGTGTGTGTGT
chr1	66812471	66812513	43	+	ca/gt	TGTGTGTGTGTGTGTGTGTGTGTGTGTGTGTGTGTGTGTGTGT
chr1	67021725	67021759	35	+	ca/gt	ACACACACACACACACACACACACACACACACACA
chr1	67409387	67409420	34	+	ca/gt	ACACACACACACACACACACACACACACACACAC
chr1	67695123	67695161	39	+	ca/gt	TGTGTGTGTGTGTGTGTGTGTGTGTGTGTGTGTGTGTGT
chr1	67766107	67766149	43	+	ca/gt	CACACACACACACACACACACACACACACACACACACACACAC
chr1	67786936	67786986	51	+	ca/gt	TGTGTGTGTGTGTGTGTGTGTGTGTGTGTGTGTGTGTGTGTGTGTGTGTGT
chr1	67787037	67787070	34	+	ca/gt	GTGTGTGTGTGTGTGTGTGTGTGTGTGTGTGTGT
chr1	67942539	67942568	30	+	ca/gt	ACACACACACACACACACACACACACACAC
chr1	67962472	67962504	33	+	ca/gt	TGTGTGTGTGTGTGTGTGTGTGTGTGTGTGTGT
chr1	68106717	68106751	35	+	ca/gt	TGTGTGTGTGTGTGTGTGTGTGTGTGTGTGTGTGT
chr1	68327294	68327325	32	+	ca/gt	CACACACACACACACACACACACACACACACA
chr1	68785616	68785646	31	+	ca/gt	ACACACACACACACACACACACACACACACA
chr1	69018808	69018839	32	+	ca/gt	ACACACACACACACACACACACACACACACAC
chr1	69072487	69072521	35	+	ca/gt	ACACACACACACACACACACACACACACACACACA
chr1	69110301	69110347	47	+	ca/gt	TGTGTGTGTGTGTGTGTGTGTGTGTGTGTGTGTGTGTGTGTGTGTGT
chr1	69278225	69278263	39	+	ca/gt	ACACACACACACACACACACACACACACACACACACACA
chr1	69292145	69292174	30	+	ca/gt	GTGTGTGTGTGTGTGTGTGTGTGTGTGTGT
chr1	69589116	69589153	38	+	ca/gt	GTGTGTGTGTGTGTGTGTGTGTGTGTGTGTGTGTGTGT
chr1	70342740	70342772	33	+	ca/gt	ACACACACACACACACACACACACACACACACA
chr1	70580402	70580437	36	+	ca/gt	TGTGTGTGTGTGTGTGTGTGTGTGTGTGTGTGTGTG
chr1	72289595	72289624	30	+	ca/gt	CACACACACACACACACACACACACACACA
chr1	72348114	72348154	41	+	ca/gt	TGTGTGTGTGTGTGTGTGTGTGTGTGTGTGTGTGTGTGTGT
chr1	72467760	72467796	37	+	ca/gt	ACACACACACACACACACACACACACACACACACACA
chr1	72737690	72737724	35	+	ca/gt	TGTGTGTGTGTGTGTGTGTGTGTGTGTGTGTGTGT
chr1	72795474	72795512	39	+	ca/gt	ACACACACACACACACACACACACACACACACACACACA
chr1	72895682	72895722	41	+	ca/gt	TGTGTGTGTGTGTGTGTGTGTGTGTGTGTGTGTGTGTGTGT
chr1	72915969	72915999	31	+	ca/gt	GTGTGTGTGTGTGTGTGTGTGTGTGTGTGTG
chr1	73349530	73349566	37	+	ca/gt	TGTGTGTGTGTGTGTGTGTGTGTGTGTGTGTGTGTGT
chr1	74034636	74034665	30	+	ca/gt	ACACACACACACACACACACACACACACAC
chr1	74297523	74297554	32	+	ca/gt	GTGTGTGTGTGTGTGTGTGTGTGTGTGTGTGT
chr1	74417683	74417733	51	+	ca/gt	TGTGTGTGTGTGTGTGTGTGTGTGTGTGTGTGTGTGTGTGTGTGTGTGTGT
chr1	74963991	74964032	42	+	ca/gt	ACACACACACACACACACACACACACACACACACCACACACA
chr1	75414325	75414357	33	+	ca/gt	ACACACACACACACACACACACACACACACACA
chr1	75608332	75608361	30	+	ca/gt	TGTGTGTGTGTGTGTGTGTGTTGTGTGTGT
chr1	75615437	75615478	42	+	ca/gt	ACACACACACACACACACACACACACACACACACACACACAC
chr1	75736174	75736205	32	+	ca/gt	ACACACACACACACACACACACACACACACAC
chr1	75896347	75896394	48	+	ca/gt	ACACACACACACACACACACACACACACACACACACACACACACACAC
chr1	76102236	76102267	32	+	ca/gt	TGTGTGTGTGTGTGTGTGTGTGTGTGTGTGTG
chr1	76327276	76327315	40	+	ca/gt	GTGTGTGTGTGTGTGTGTGTGTGTGTGTGTGTGTGTGTGT
chr1	76416035	76416075	41	+	ca/gt	ACACACACACACACACACACACACACACACACACACACACA
chr1	76872069	76872126	58	+	ca/gt	ACACACACACACACACACACACACACACACACACACACACACACACACACCACACACA
chr1	76936954	76936989	36	+	ca/gt	GTGTGTGTGTGTGTGTGTGTGTGTGTGTGTGTGTGT
chr1	77015051	77015087	37	+	ca/gt	ACACACACACACACACACACACACACACACACACACA
chr1	77116563	77116596	34	+	ca/gt	TGTGTGTGTGTGTGTGTGTGTGTGTGTGTGTGTG
chr1	77709883	77709912	30	+	ca/gt	ACACACACACACACACACACACACACACAC
chr1	77927603	77927633	31	+	ca/gt	TGTGTGTGTGTGTGTGTGTGTGTGTGTGTGT
chr1	78100942	78100982	41	+	ca/gt	ACACACACACACACACACACACACACACACACACACACACA
chr1	78735038	78735075	38	+	ca/gt	ACACACACACACACACACACACACACACACACACACAC
chr1	79021841	79021880	40	+	ca/gt	ACACACACACACACACACACACACACACACACACACACAC
chr1	79222630	79222666	37	+	ca/gt	TGTGTGTGTGTGTGTGTGTGTGTGTGTGTGTGTGTGT
chr1	79504060	79504099	40	+	ca/gt	CACACACACACACACACACACACACACACACACACACACA
chr1	80063417	80063450	34	+	ca/gt	CACACACACACACACACACACACACACACACACA
chr1	80131925	80131955	31	+	ca/gt	ACACACACACACACACACACACACACACACA
chr1	80146081	80146119	39	+	ca/gt	TGTGTGTGTGTGTGTGTGTGTGTGTGTGTGTGTGTGTGT
chr1	80262705	80262748	44	+	ca/gt	ACACACACACACACACACACACACACACACACACACACACACAC
chr1	80708835	80708874	40	+	ca/gt	ACACACACACACACACACACACACACACACACACACACAC
chr1	80727911	80727947	37	+	ca/gt	GTGTGTGTGTGTGTGTGTGTGTGTGTGTGTGTGTGTG
chr1	80812044	80812087	44	+	ca/gt	ACACACACACACACACACACACACACACACACACACACACACAC
chr1	81868049	81868095	47	+	ca/gt	TGTGTGTGTGTGGTGTGTGTGTGTGTGTGTGTGTGTGTGTGTGTGTG
chr1	82182667	82182699	33	+	ca/gt	TGTGTGTGTGTGTGTGTGTGTGTGTGTGTGTGT
chr1	82302505	82302537	33	+	ca/gt	ACACACACACACACACACACACACACACACACA
chr1	82697347	82697377	31	+	ca/gt	GTGTGTGTGTGTGTGTGTGTGTGTGTGTGTG
chr1	82931750	82931786	37	+	ca/gt	TGTGTGTGTGTGTGTGTGTGTGTGTGTGTGTGTGTGT
chr1	83533327	83533361	35	+	ca/gt	ACACACACACACACACACACACACACACACACACA
chr1	83624288	83624317	30	+	ca/gt	TGTGTGTGTGTGTGTGTGTGTGTGTGTGTG
chr1	83667467	83667502	36	+	ca/gt	ACACACACACACACACACACACACACACACACACAC
chr1	83766137	83766167	31	+	ca/gt	ACACACACACACACACACACACACACACACA
chr1	83846673	83846713	41	+	ca/gt	TGTGTGTGTGTGTGTGTGTGTGTGTGTGTGTGTGTGTGTGT
chr1	83948185	83948215	31	+	ca/gt	ACACACACACACACACACACACACACACACA
chr1	83976034	83976076	43	+	ca/gt	TGTGTGTGTGTGTGTGTGTGTGTGTGTGTGTGTGTGTGTGTGT
chr1	84034836	84034870	35	+	ca/gt	ACACACACACACACACACACACACACACACACACA
chr1	84070790	84070834	45	+	ca/gt	ACACACACACACACACACACACACACACACACACACACACACACA
chr1	84302542	84302577	36	+	ca/gt	ACACACACACACACACACACACACACACACACACAC
chr1	84370198	84370248	51	+	ca/gt	ACACACACACACACACACACACACACACACACACACACACACACACACACA
chr1	85580545	85580599	55	+	ca/gt	ACACACACACACACACACACACACACACACACACACACACACACACACACACACA
chr1	86220629	86220673	45	+	ca/gt	ACACACACACACACACACACACACACACACACACACACACACACA
chr1	86236746	86236777	32	+	ca/gt	GTGTGTGTGTGTGTGTGTGTGTGTGTGTGTGT
chr1	86366392	86366434	43	+	ca/gt	ACACACACACACACACACACACACACACACACACACACACACA
chr1	86866231	86866265	35	+	ca/gt	TGTGTGTGTGTGTGTGTGTGTGTGTGTGTGTGTGT
chr1	86884347	86884377	31	+	ca/gt	ACACACACACACACACACACACACACACACA
chr1	87018133	87018164	32	+	ca/gt	CACACACACACACACACACACACACACACACA
chr1	87225922	87225966	45	+	ca/gt	GTGTGTGTGTGTGTGTGTGTGTGTGTGTGTGTGTGTGTGTGTGTG
chr1	87357224	87357253	30	+	ca/gt	GTGTGTGTGTGTGTGTGTGTGTGTGTGTGT
chr1	87742944	87742991	48	+	ca/gt	TGTGTGTGTGTGTGTGTGTGTGTGTGTGTGTGTGTGTGTGTGTGTGTG
chr1	87885549	87885581	33	+	ca/gt	CACACACACACACACACACACACACACACACAC
chr1	88063388	88063424	37	+	ca/gt	CACACACACACACACACACACACACACACACCACACA
chr1	88078344	88078380	37	+	ca/gt	ACACACACACACACACACACACACACACACACACACA
chr1	88192339	88192375	37	+	ca/gt	ACACACACACACACACACACACACACACACACACACA
chr1	88384070	88384099	30	+	ca/gt	CACACACACACACACACACACACACACACA
chr1	88457719	88457765	47	+	ca/gt	CACACACACACCACACACACACACACACACACACACACACACACACA
chr1	89331821	89331857	37	+	ca/gt	TGTGTGTGTGTGTGTGTGTGTGTGTGTGTGTGTGTGT
chr1	89623152	89623182	31	+	ca/gt	ACACACACACACACACACACACACACACACA
chr1	89659062	89659108	47	+	ca/gt	TGTGTGTGTGTGTGTGTGTGTGTGTGTGTGTGTGTGTGTGTGTGTGT
chr1	89915017	89915056	40	+	ca/gt	TGTGTGTGTGTGTGTGTGTGTGTGTGTGTGGTGTGTGTGT
chr1	90046036	90046065	30	+	ca/gt	GTGTGTGTGTGTGTGTGTGTGTGTGTGTGT
chr1	90206707	90206741	35	+	ca/gt	ACACACACACACACACACACACACACACACACACA
chr1	90266378	90266411	34	+	ca/gt	GTGTGTGTGTGTGTGTGTGTGTGTGTGTGTGTGT
chr1	90516424	90516456	33	+	ca/gt	ACACACACACACACACACACAACACACACACAC
chr1	91013452	91013483	32	+	ca/gt	CACACACACACACACACACACACACACACACA
chr1	91547873	91547904	32	+	ca/gt	GTGTGTGTGTGTGTGTGTGTGTGTGTGTGTGT
chr1	92212457	92212492	36	+	ca/gt	TGTGTGTGTGTGTGTGTGTGTGTGTGTGTGTGTGTG
chr1	92797390	92797423	34	+	ca/gt	GTGTGTGTGTGTGTGTGTGTGTGTGTGTGTGTGT
chr1	93037856	93037892	37	+	ca/gt	CACACACACACACACACACACACACACACACACACAC
chr1	94345046	94345093	48	+	ca/gt	GTGTGTGTGTGTGTGTGTGTGTGTGTGTGTGTGTGTGTGTGTGTGTGT
chr1	94438302	94438344	43	+	ca/gt	ACACACACACACACACACACACACACACACACACACACACACA
chr1	95016943	95016996	54	+	ca/gt	GTGTGTGTGTGTGTGTGTGTGTGTGTGTGTGTGTGTGTGTGTGTGTGTGTGTGT
chr1	95026463	95026503	41	+	ca/gt	TGTGTGTGTGTGTGTGTGTGTGTGTGTGTGTGTGTGTGTGT
chr1	95060130	95060177	48	+	ca/gt	ACACACACACACACACACACACACACACACACACACACACACACACAC
chr1	95280166	95280198	33	+	ca/gt	CACACACACACACACACACACACACACACACAC
chr1	95480482	95480511	30	+	ca/gt	ACACACACACACACACACACACACACACAC
chr1	95612000	95612044	45	+	ca/gt	CACACACACACACACACACACACACACACACACACACACACACAC
chr1	95613994	95614041	48	+	ca/gt	GTGTGTGGTGTGTGTGTGTGTGTGTGTGTGTGTGTGTGTGTGTGTGTG
chr1	95616784	95616823	40	+	ca/gt	ACACACACACACACACACACACACACACACACACACACAC
chr1	95673757	95673788	32	+	ca/gt	ACACACACACACACACACACACACACACACAC
chr1	96352546	96352586	41	+	ca/gt	TGTGTGTGTGTGTGTGTGTGTGTGTGTGTGTGTGTGTGTGT
chr1	96464072	96464101	30	+	ca/gt	TGTGTGTGTGTGTGTGTGTGTGTGTGTGTG
chr1	96885695	96885738	44	+	ca/gt	CACACACACACACACACACACACACACACACACACACACACACA
chr1	97152440	97152471	32	+	ca/gt	ACACACACACACACACACACACACACACACAC
chr1	97223389	97223419	31	+	ca/gt	ACACACACACACACACACACACACACACACA
chr1	97736851	97736887	37	+	ca/gt	TGTGTGTGTGTGTGTGTGTGTGTGTGTGTGTGTGTGT
chr1	97752291	97752324	34	+	ca/gt	CACACACACACACACACACACACACACACACACA
chr1	97813916	97813955	40	+	ca/gt	ACACACACACACACACACACACACACACACACACACACAC
chr1	98031808	98031848	41	+	ca/gt	ACACACACACACACACACACACACACACACACACACACACA
chr1	98180668	98180699	32	+	ca/gt	TGTGTGTGTGTGTGTGTGTGTGTGTGTGTGTG
chr1	98366090	98366126	37	+	ca/gt	ACACACACACACACACACACACACACACACACACACA
chr1	98410517	98410558	42	+	ca/gt	GTGTGTGTGTGTGTGTGTGTGTGTGTGTGTGTGTGTGTGTGT
chr1	98426402	98426436	35	+	ca/gt	ACACACACACACACACACACACACACACACACACA
chr1	98677991	98678024	34	+	ca/gt	GTGTGTGTGTGTGTGTGTGTGTGTGTGTGTGTGT
chr1	98837067	98837102	36	+	ca/gt	ACACACACACACACACACACACACACACACACACAC
chr1	99211429	99211468	40	+	ca/gt	ACACACACACACACACACCACACACACACACACACACACA
chr1	99408532	99408563	32	+	ca/gt	TGTGTGTGTGTGTGTGTGTGTGTGTGTGTGTG
chr1	99681106	99681136	31	+	ca/gt	TGTGTGTGTGTGTGTGTGTGTGTGTGTGTGT
chr1	100186817	100186848	32	+	ca/gt	ACACACACACACACACACACACACACACACAC
chr1	100623949	100623988	40	+	ca/gt	ACACACACACACACACACACACACACACACACACACACAC
chr1	100627743	100627782	40	+	ca/gt	GTGTGTGTGTGTGTGTGTGTGTGTGTGTGTGTGTGTGTGT
chr1	100771678	100771713	36	+	ca/gt	CACACACACACACACACACACACACACACACACACA
chr1	101129868	101129905	38	+	ca/gt	GTGTGTGTGTGTGTGTGTGTGTGTGTGTGTGTGTGTGT
chr1	101624813	101624850	38	+	ca/gt	GTGTGTGTGTGTGTGTGTGTGTGTGTGTGTGTGTGTGT
chr1	102493814	102493844	31	+	ca/gt	TGTGTGTGTGTGTGTGTGTGTGTGTGTGTGT
chr1	102943453	102943485	33	+	ca/gt	ACACACACACACACACACACACACACACACACA
chr1	103273501	103273540	40	+	ca/gt	GTGTGTGTGTGTGTGTGTGTGTGTGTGTGTGTGTGTGTGT
chr1	103467953	103468001	49	+	ca/gt	TGTGTGTGTGTGTGTGTGTGTGTGTGTGTGTGTGTGTGTGTGTGTGTGT
chr1	103940294	103940334	41	+	ca/gt	CACACACACACACACACACACACACACACACACACACACAC
chr1	104277449	104277480	32	+	ca/gt	ACACACACACACACACACACACACACACACAC
chr1	104883560	104883601	42	+	ca/gt	TGTGTGTGTGTGTGTGTGTGTGTGTGTGTGTGTGTGTGTGTG
chr1	104944599	104944630	32	+	ca/gt	ACACACACACACACACACACACACACACACAC
chr1	105003203	105003240	38	+	ca/gt	GTGTGTGTGTGTGTGTGTGTGTGTGTGTGTGTGTGTGT
chr1	105256303	105256345	43	+	ca/gt	TGTGTGTGTGTGTGTGTGTGTGTGTGTGTGTGTGTGTGTGTGT
chr1	105347976	105348022	47	+	ca/gt	CACACACACACACACACACACCACACACACACACACACACACACACA
chr1	106266439	106266469	31	+	ca/gt	ACACACACACACACACACACACACACACACA
chr1	106818141	106818171	31	+	ca/gt	TGTGTGTGTGTGTGTGTGTGTGTGTGTGTGT
chr1	107757154	107757188	35	+	ca/gt	TGTGTGTGTGTGTGTGTGTGTGTGTGTGTGTGTGT
chr1	108015724	108015760	37	+	ca/gt	ACACACACACACACACACACACACACACACACACACA
chr1	108035051	108035088	38	+	ca/gt	CACACACACACACACACACACACACACACACACACACA
chr1	108155951	108155984	34	+	ca/gt	ACACACACACACACACACACACACACACACACAC
chr1	108364928	108364972	45	+	ca/gt	TGTGTGTGTGTGTGTGTGTGTGTGTGTGTGTGTGTGTGTGTGTGT
chr1	108378518	108378550	33	+	ca/gt	TGTGTGTGTGTGTGTGTGTGTGTGTGTGTGTGT
chr1	109529522	109529553	32	+	ca/gt	ACACACACACACACACACACACACACACACAC
chr1	109555964	109555999	36	+	ca/gt	GTGTGTGTGTGTGTGTGTGTGTGTGTGTGTGTGTGT
chr1	110509575	110509611	37	+	ca/gt	TGTGTGTGTGTGTGTGTGTGTGTGTGTGTGTGTGTGT
chr1	110510133	110510176	44	+	ca/gt	GTGTGTGTGTGTGTGTGTGTGTGTGTGTGTGTGTGTGTGTGTGT
chr1	110593021	110593055	35	+	ca/gt	TGTGTGTGTGTGTGTGTGTGTGTGTGTGTGTGTGT
chr1	110641766	110641803	38	+	ca/gt	GTGTGTGTGTGTGTGTGTGTGTGTGTGTGTGTGTGTGT
chr1	110871815	110871854	40	+	ca/gt	ACACACACACACACACACACACACACACACACACCACACA
chr1	111427810	111427861	52	+	ca/gt	ACACACACACACACACACACACACACACACACACACACACACACACACACAC
chr1	112483182	112483222	41	+	ca/gt	ACACACACACACACACACACACACACACACACACACACACA
chr1	112706431	112706538	108	+	ca/gt	ACACACACACACACACACACACACACACACACACCACACACACACACACACACACACACACACACACACACACACACACACACACACACACACACACACACACACACA
chr1	112795552	112795584	33	+	ca/gt	GTGTGTGTGTGTGTGTGTGTGTGTGTGTGTGTG
chr1	113339222	113339260	39	+	ca/gt	TGTGTGTGTGTGTGTGTGTGTGTGTGTGTGTGTGTGTGT
chr1	113623454	113623488	35	+	ca/gt	ACACACACACACACACACACACACACACACACACA
chr1	113698621	113698659	39	+	ca/gt	ACACACACACACACACACACACACACACACACACACACA
chr1	113843287	113843320	34	+	ca/gt	TGTGTGTGTGTGTGTGTGTGTGGTGTGTGTGTGT
chr1	114254620	114254655	36	+	ca/gt	ACACACACACACACACACACACACACACACACACAC
chr1	114651277	114651306	30	+	ca/gt	ACACACACACACACACACACACACACACAC
chr1	114811745	114811778	34	+	ca/gt	GTGTGTGTGTGTGTGTGTGTGTGTGTGTGTGTGT
chr1	115137121	115137151	31	+	ca/gt	TGTGTGTGTGTGTGTGTGTGTGTGTGTGTGT
chr1	115244041	115244082	42	+	ca/gt	ACACACACACACACACACACACACACACACACACACACACAC
chr1	115679985	115680022	38	+	ca/gt	GTGTGTGTGTGTGTGTGTGTGTGTGTGTGTGTGTGTGT
chr1	115850908	115850943	36	+	ca/gt	GTGTGTGTGTGTGTGTGTGTGTGTGTGTGTGTGTGT
chr1	115993429	115993458	30	+	ca/gt	GTGTGTGTGTGTGTGTGTGTGTGTGTGTGT
chr1	116033558	116033588	31	+	ca/gt	TGTGTGTGTGTGTGTGTGTGTGTGTGTGTGT
chr1	116245016	116245046	31	+	ca/gt	ACACACACACACACACACACACACACACACA
chr1	116687595	116687636	42	+	ca/gt	GTGTGTGTGTGTGTGTGTGTGTGTGTGTGTGTGTGTGTGTGT
chr1	117622317	117622352	36	+	ca/gt	GTGTGTGTGTGTGTGTGTGTGTGTGTGTGTGTGTGT
chr1	117690703	117690740	38	+	ca/gt	ACACACACACACACACACACACACACACACACACACAC
chr1	117960110	117960147	38	+	ca/gt	GTGTGTGTGTGTGTGTGTGTGTGTGTGTGTGTGTGTGT
chr1	118135372	118135410	39	+	ca/gt	TGTGTGTGTGTGTGTGTGTGTGTGTGTGTGTGTGTGTGT
chr1	118136802	118136832	31	+	ca/gt	TGTGTGTGTGTGTGTGTGTGTGTGTGTGTGT
chr1	118782479	118782510	32	+	ca/gt	TGTGTGTGTGTGTGTGTGTGTGTGTGTGTGTG
chr1	120051229	120051274	46	+	ca/gt	ACACACACACACACACACACACACACACACACACACACACACACAC
chr1	120306741	120306781	41	+	ca/gt	ACACACACACACACACACACACACACACACACACACACACA
chr1	120471325	120471356	32	+	ca/gt	ACACACACACACACACACACACACACACACAC
chr1	120591609	120591649	41	+	ca/gt	TGTGTGTGTGTGTGTGTGTGTGTGTGTGTGTGTGTGTGTGT
chr1	120742313	120742356	44	+	ca/gt	GTGTGTGTGTGTGTGTGTGTGTGTGTGTGTGTGTGTGTGTGTGT
chr1	121077457	121077502	46	+	ca/gt	ACACACACACACACACACACACACACACACACACACACACACACAC
chr1	121211417	121211461	45	+	ca/gt	ACACACACACACACACACACACACACACACACACACACACACACA
chr1	143836519	143836549	31	+	ca/gt	TGTGTGTGTGTGTGTGTGTGTGTGTGTGTGT
chr1	144425060	144425104	45	+	ca/gt	ACACACACACACACACACACACACACACACACACACACACACACA
chr1	145068894	145068948	55	+	ca/gt	TGTGTGTGTGTGTGTGTGTGTGTGTGTGTGTGTGTGTGTGTGTGTGTGTGTGTGT
chr1	145293574	145293608	35	+	ca/gt	ACACACACACACACACACACACACACACACACACA
chr1	145306263	145306299	37	+	ca/gt	ACACACACACACACACACACACACACACACACACACA
chr1	145309446	145309480	35	+	ca/gt	ACACACACACACACACACACACACACACACACACA
chr1	145314202	145314240	39	+	ca/gt	ACACACACACACACACACACACACACACACACACACACA
chr1	145318974	145319010	37	+	ca/gt	ACACACACACACACACACACACACACACACACACACA
chr1	145328484	145328520	37	+	ca/gt	ACACACACACACACACACACACACACACACACACACA
chr1	145333251	145333285	35	+	ca/gt	ACACACACACACACACACACACACACACACACACA
chr1	145342757	145342795	39	+	ca/gt	ACACACACACACACACACACACACACACACACACACACA
chr1	145347515	145347553	39	+	ca/gt	ACACACACACACACACACACACACACACACACACACACA
chr1	145352287	145352329	43	+	ca/gt	ACACACACACACACACACACACACACACACACACACACACACA
chr1	145361796	145361830	35	+	ca/gt	ACACACACACACACACACACACACACACACACACA
chr1	145366550	145366590	41	+	ca/gt	ACACACACACACACACACACACACACACACACACACACACA
chr1	145376058	145376092	35	+	ca/gt	ACACACACACACACACACACACACACACACACACA
chr1	145380810	145380844	35	+	ca/gt	ACACACACACACACACACACACACACACACACACA
chr1	145390314	145390344	31	+	ca/gt	ACACACACACACACACACACACACACACACA
chr1	145393459	145393491	33	+	ca/gt	ACACACACACACACACACACACACACACACACA
chr1	145579164	145579202	39	+	ca/gt	ACACACACACACACACACACACACACACACACACACACA
chr1	145903025	145903067	43	+	ca/gt	ACACACACACACACACACACACACACACACACACACACACACA
chr1	146367742	146367783	42	+	ca/gt	ACACACACACACACACACACACACACACACACACACACACAC
chr1	147235088	147235122	35	+	ca/gt	TGTGTGTGTGTGTGTGTGTGTGTGTGTGTGTGTGT
chr1	147432367	147432397	31	+	ca/gt	TGTGTGTGTGTGTGTGTGTGTGTGTGTGTGT
chr1	147587757	147587796	40	+	ca/gt	TGTGTGTGTGTGTGTGTGTGTGTGTGTGTGTGTGTGTGTG
chr1	148566509	148566541	33	+	ca/gt	ACACACACACACACACACACACACACACACACA
chr1	148577544	148577577	34	+	ca/gt	ACACACACACACACACACACACACACACACACAC
chr1	148829018	148829047	30	+	ca/gt	ACACACACACACACACACACACACACACAC
chr1	148859793	148859829	37	+	ca/gt	TGTGTGTGTGTGTGTGTGTGTGTGTGTGTGTGTGTGT
chr1	148893066	148893102	37	+	ca/gt	TGTGTGTGTGTGTGTGTGTGTGTGTGTGTGTGTGTGT
chr1	149060893	149060925	33	+	ca/gt	ACACACACACACACACACACACACACACACACA
chr1	149211635	149211673	39	+	ca/gt	TGTGTGTGTGTGTGTGTGTGTGTGTGTGTGTGTGTGTGT
chr1	149237172	149237208	37	+	ca/gt	ACACACACACACACACACACACACACACACACACACA
chr1	149270441	149270473	33	+	ca/gt	ACACACACACACACACACACACACACACACACA
chr1	149560808	149560842	35	+	ca/gt	TGTGTGTGTGTGTGTGTGTGTGTGTGTGTGTGTGT
chr1	149772818	149772849	32	+	ca/gt	ACACACACACACACACACACACACACACACAC
chr1	149891610	149891645	36	+	ca/gt	TGTGTGTGTGTGTGTGTGTGTGTGTGTGTGTGTGTG
chr1	150503546	150503578	33	+	ca/gt	TGTGTGTGTGTGTGTGTGTGTGTGTGTGTGTGT
chr1	151329156	151329193	38	+	ca/gt	ACACACACACACACACACACACACACACACACACACAC
chr1	151349499	151349556	58	+	ca/gt	ACACACACACACACACACACACACACACACACACACACACACACACACACCACACACA
chr1	151560957	151561004	48	+	ca/gt	TGTGTGTGTGTGTGTGTGTGTGTGTGTGTGTGTGTGTGTGTGTGTGTG
chr1	151836722	151836761	40	+	ca/gt	GTGTGTGTGTGTGTGTGTGTGTGTGTGTGTGTGTGTGTGT
chr1	151836779	151836815	37	+	ca/gt	TGTGTGTGTGTGTGTGTGTGTGTGTGTGTGTGTGTGT
chr1	152418288	152418317	30	+	ca/gt	CACACACACACACACACACACACACACACA
chr1	152644016	152644045	30	+	ca/gt	CACACACACACACACACACACACACACACA
chr1	152681222	152681251	30	+	ca/gt	GTGTGTGTGTGTGTGTGTGTGTGTGTGTGT
chr1	152944612	152944643	32	+	ca/gt	TGTGTGTGTGTGTGTGTGTGTGTGTGTGTGTG
chr1	152944645	152944681	37	+	ca/gt	GTGTGTGTGTGTGTGTGTGTGTGTGTGTGTGTGTGTG
chr1	152971579	152971613	35	+	ca/gt	CACACACACACACACACACACACACACACACACAC
chr1	153597936	153597966	31	+	ca/gt	TGTGTGTGTGTGTGTGTGTGTGTGTGTGTGT
chr1	153744039	153744082	44	+	ca/gt	GTGTGTGTGTGTGTGTGTGTGTGTGTGTGTGTGTGTGTGTGTGT
chr1	153828456	153828492	37	+	ca/gt	ACACACACACACACACACACACACACACACACACACA
chr1	153982303	153982335	33	+	ca/gt	ACACACACACACACACACACACACACACACACA
chr1	154309542	154309582	41	+	ca/gt	ACACACACACACACACACACACACACACACACACACACACA
chr1	154426077	154426109	33	+	ca/gt	ACACACACACACACACACACACACACACACACA
chr1	154714170	154714203	34	+	ca/gt	TGTGTGGTGTGTGGTGTGTGTGTGGTGTGTGTGT
chr1	154714544	154714586	43	+	ca/gt	GTGTGTGTGTGTGGTGTGTGTGTGGTGTGTGTGTGTGGTGTGT
chr1	154714600	154714648	49	+	ca/gt	TGTGTGGTGTGTGGTGTGTGTGTGTGTGTGTGTGTGTGTGTGTGTGTGT
chr1	155093503	155093548	46	+	ca/gt	CACACACACACACACACACACACACACACACACACACACACACACA
chr1	155129514	155129548	35	+	ca/gt	CACACACACACACACACACACACACACACACACAC
chr1	155490615	155490644	30	+	ca/gt	CACACACACACACACACACACACACACACA
chr1	155556402	155556439	38	+	ca/gt	GTGTGTGTGTGTGTGTGTGTGTGTGTGTGTGTGTGTGT
chr1	156179114	156179158	45	+	ca/gt	TGTGTGTGTGTGTGTGTGTGTGTGTGTGTGTGTGTGTGTGTGTGT
chr1	156547389	156547425	37	+	ca/gt	ACACACACACACACACACACACACACACACACACACA
chr1	156677982	156678011	30	+	ca/gt	ACACACACACACACACACACACACACACAC
chr1	156821454	156821494	41	+	ca/gt	TGTGTGTGTGTGTGTGTGTGTGTGTGTGTGTGTGTGTGTGT
chr1	156857164	156857214	51	+	ca/gt	TGTGTGTGTGTGTGTGTGTGTGTGTGTGTGTGTGTGTGTGTGTGTGTGTGT
chr1	157137510	157137541	32	+	ca/gt	ACACACACACACACACACACACACACACACAC
chr1	157827269	157827313	45	+	ca/gt	TGTGTGTGTGTGTGTGTGTGTGTGTGTGTGTGTGTGTGTGTGTGT
chr1	157992953	157992982	30	+	ca/gt	ACACACACACACACACACACACACACACAC
chr1	158010327	158010362	36	+	ca/gt	ACACACACACACACACACACACACACACACACACAC
chr1	158010397	158010460	64	+	ca/gt	ACACACACACACACACACACACACACACACACACACACACACACACACACACACACACACACAC
chr1	158539228	158539259	32	+	ca/gt	GTGTGTGTGTGTGTGTGTGTGTGTGTGTGTGT
chr1	158611132	158611166	35	+	ca/gt	CACACACACACACACACACACACACACACACACAC
chr1	158787636	158787671	36	+	ca/gt	CACACACACACACACACACACACACACACACACACA
chr1	158973506	158973537	32	+	ca/gt	CACACACACACACACACACACACACACACACA
chr1	159084779	159084815	37	+	ca/gt	ACACACACACACACACACACACACACACACACACACA
chr1	159182058	159182087	30	+	ca/gt	ACACACACACACACACACACACACACACAC
chr1	159293169	159293201	33	+	ca/gt	TGTGTGTGTGTGTGTGTGTGTGTGTGTGTGTGT
chr1	159596589	159596625	37	+	ca/gt	ACACACACACACACACACACACACACACACACACACA
chr1	159645655	159645693	39	+	ca/gt	TGTGTGTGTGTGTGTGTGTGTGTGTGTGTGTGTGTGTGT
chr1	159650803	159650833	31	+	ca/gt	GTGTGTGTGTGTGTGTGTGTGTGTGTGTGTG
chr1	159714252	159714296	45	+	ca/gt	ACACACCACACACACACACACACACACACACACACACACACACAC
chr1	159820870	159820908	39	+	ca/gt	CACACACACACACACACACACACACACACACACACACAC
chr1	160588983	160589019	37	+	ca/gt	ACACACACACACACACACACACACACACACACACACA
chr1	160621856	160621887	32	+	ca/gt	GTGTGTGTGTGTGTGTGTGTGTGTGTGTGTGT
chr1	160625825	160625854	30	+	ca/gt	GTGTGTGTGTGTGTGTGTGTGTGTGTGTGT
chr1	160888184	160888220	37	+	ca/gt	ACACACACACACACACACACACACACACACACACACA
chr1	161216378	161216412	35	+	ca/gt	ACACACACACACACACACACACACACACACACACA
chr1	161233838	161233888	51	+	ca/gt	TGTGTGTGTGTGTGTGTGTGTGTGTGTGTGTGTGTGTGTGTGTGTGTGTGT
chr1	161741402	161741438	37	+	ca/gt	TGTGTGTGTGTGTGTGTGTGTGTGTGTGTGTGTGTGT
chr1	161774407	161774437	31	+	ca/gt	ACACACACACACACACACACACACACACACA
chr1	162059427	162059457	31	+	ca/gt	TGTGTGTGTGTGTGTGTGTGTGTGTGTGTGT
chr1	162199596	162199641	46	+	ca/gt	GTGTGTGTGTGTGTGTGTGTGTGTGTGTGTGTGTGTGTGTGTGTGT
chr1	162221535	162221573	39	+	ca/gt	CACACACACACACACACACACACACACACACACACACAC
chr1	162251603	162251633	31	+	ca/gt	TGTGTGTGTGTGTGTGTGTGTGTGTGTGTGT
chr1	162459714	162459756	43	+	ca/gt	ACACACACACACACACACACACACACACACACACACACACACA
chr1	162684813	162684855	43	+	ca/gt	ACACACACACACACACACACACACACACACACACACACACACA
chr1	163204310	163204345	36	+	ca/gt	CACACACACACACACACACACACACACACACACACA
chr1	163464613	163464644	32	+	ca/gt	GTGTGTGTGTGTGTGTGTGTGTGTGTGTGTGT
chr1	163613419	163613452	34	+	ca/gt	GTGTGTGTGTGTGTGTGTGTGTGTGTGTGTGTGT
chr1	163837444	163837474	31	+	ca/gt	ACACACACACACACACACACACACACACACA
chr1	164049788	164049820	33	+	ca/gt	ACACACACACACACACACACACACACACACACA
chr1	164444218	164444253	36	+	ca/gt	ACACACACACACACACACACACACACACACACACAC
chr1	165053426	165053455	30	+	ca/gt	GTGTGTGTGTGTGTGTGTGTGTGTGTGTGT
chr1	165179545	165179575	31	+	ca/gt	GTGTGTGTGTGTGTGTGTGTGTGTGTGTGTG
chr1	165221909	165221944	36	+	ca/gt	ACACACACACACACACACACACACACACACACACAC
chr1	165275848	165275886	39	+	ca/gt	TGTGTGTGTGTGTGTGTGTGTGTGTGTGTGTGTGTGTGT
chr1	165281747	165281776	30	+	ca/gt	TGTGTGTGTGTGTGTGTGTGTGTGTGTGTG
chr1	165921207	165921243	37	+	ca/gt	TGTGTGTGTGTGTGTGTGTGTGTGTGTGTGTGTGTGT
chr1	166037465	166037498	34	+	ca/gt	GTGTGTGTGTGTGTGTGTGTGTGTGTGTGTGTGT
chr1	166058500	166058536	37	+	ca/gt	TGTGTGTGTGTGTGTGTGTGTGTGTGTGTGTGTGTGT
chr1	166094004	166094047	44	+	ca/gt	TGTGTGTGTGTGTGTGTGTGTGTGTGTGTGTGTGTGTGTGTGTG
chr1	166533609	166533639	31	+	ca/gt	TGTGTGTGTGTGTGTGTGTGTGTGTGTGTGT
chr1	166545952	166545983	32	+	ca/gt	GTGTGTGTGTGTGTGTGTGTGTGTGTGTGTGT
chr1	166751166	166751205	40	+	ca/gt	ACACACACACACACACACACACACACACACACACACACAC
chr1	167056849	167056891	43	+	ca/gt	TGTGTGTGGTGTGTGTGTGGTGTGTGGTGTGTGTGGTGTGTGT
chr1	167620993	167621029	37	+	ca/gt	TGTGTGTGTGTGTGTGTGTGTGTGTGTGTGTGTGTGT
chr1	167985185	167985237	53	+	ca/gt	GTGTGTGTGTGTGTGTGTGTGTGTGTGGTGTGTGTGTGTGTGGTGTGTGTGTG
chr1	167992253	167992283	31	+	ca/gt	ACACACACACACACACACACACACACACACA
chr1	168331292	168331335	44	+	ca/gt	GTGTGTGTGTGTGTGTGTGTGTGTGTGTGTGTGTGTGTGTGTGT
chr1	168592534	168592571	38	+	ca/gt	ACACACACACAACACACACACACACACACACACACACA
chr1	168942744	168942787	44	+	ca/gt	GTGTGTGTGTGTGTGTGTGTGTGTGTGTGTGTGTGTGTGTGTGT
chr1	168953035	168953066	32	+	ca/gt	TGTGTGTGTGTGTGTGTGTGTGTGTGTGTGTG
chr1	169172324	169172355	32	+	ca/gt	GTGTGTGTGTGTGTGTGTGTGTGTGTGTGTGT
chr1	169181365	169181401	37	+	ca/gt	ACACACACACACACACACACACACACACACACACACA
chr1	169620796	169620828	33	+	ca/gt	TGTGTGTGTGTGTGTGTGTGTGTGTGTGTGTGT
chr1	169998400	169998446	47	+	ca/gt	ACACACACACACACACACACACACACACACACACACACCACACACAC
chr1	170228519	170228550	32	+	ca/gt	TGTGTGTGTGTGTGTGTGTGTGTGTGTGTGTG
chr1	170347837	170347870	34	+	ca/gt	TGTGTGTGTGTGTGTGTGTGTGTGTGTGTGTGTG
chr1	170705936	170705968	33	+	ca/gt	ACACACACACACACACACACACACACACACACA
chr1	170805837	170805873	37	+	ca/gt	CACACACACACACACACACACACACACACACACACAC
chr1	170885480	170885511	32	+	ca/gt	TGTGTGTGTGTGTGTGTGTGTGTGTGTGTGTG
chr1	170900179	170900209	31	+	ca/gt	ACACACACACACACACACACACACACACACA
chr1	171658039	171658077	39	+	ca/gt	TGTGTGTGTGTGTGTGTGTGTGTGTGTGTGTGTGTGTGT
chr1	171799289	171799318	30	+	ca/gt	GTGTGTGTGTGTGTGTGTGTGTGTGTGTGT
chr1	171922124	171922155	32	+	ca/gt	TGTGTGTGTGTGTGTGTGTGTGTGTGTGTGTG
chr1	172429224	172429256	33	+	ca/gt	ACACACACACACACACACACACACACACACACA
chr1	172466574	172466616	43	+	ca/gt	ACACACACACACACACACACACACACACACACACACACACACA
chr1	173992670	173992700	31	+	ca/gt	ACACACACACACACACACACACACACACACA
chr1	174434109	174434152	44	+	ca/gt	ACACACACACACACACACACACACACACACACACACACACACAC
chr1	174833369	174833401	33	+	ca/gt	TGTGTGTGTGTGTGTGTGTGTGTGTGTGTGTGT
chr1	175030000	175030070	71	+	ca/gt	ACACACACACACCACACACACACCACACACACACACACCACACACACACCACACACACACACACACACACA
chr1	175315813	175315846	34	+	ca/gt	TGTGTGTGTGTGTGTGTGTGTGTGTGTGTGTGTG
chr1	175405619	175405649	31	+	ca/gt	GTGTGTGTGTGTGTGTGTGTGTGTGTGTGTG
chr1	175656142	175656191	50	+	ca/gt	GTGTGTGTGTGTGTGTGTGTGTGTGTGTGTGTGTGTGTGTGTGTGTGTGT
chr1	175708019	175708059	41	+	ca/gt	TGTGTGTGTGTGTGTGTGTGTGTGTGTGTGTGTGTGTGTGT
chr1	175709309	175709342	34	+	ca/gt	ACACACACACACACACACACACACACACACACAC
chr1	175847682	175847714	33	+	ca/gt	TGTGTGTGTGTGTGTGTGTGTGTGTGTGTGTGT
chr1	175966281	175966315	35	+	ca/gt	ACACACACACACACACACACACACACACACACACA
chr1	176165362	176165407	46	+	ca/gt	GTGTGTGTGTGTGTGTGTGTGTGTGTGTGTGTGTGTGTGTGTGTGT
chr1	176371781	176371811	31	+	ca/gt	TGTGTGTGTGTGTGTGTGTGTGTGTGTGTGT
chr1	176510811	176510849	39	+	ca/gt	ACACACACACACACACACACACACACACACACACACACA
chr1	176537720	176537755	36	+	ca/gt	GTGTGTGTGTGTGTGTGTGTGTGTGTGTGTGTGTGT
chr1	176591086	176591125	40	+	ca/gt	CACACACACACACACACACACACACACACACACACACACA
chr1	176638940	176638971	32	+	ca/gt	GTGTGTGTGTGTGTGTGTGTGTGTGTGTGTGT
chr1	176695967	176696007	41	+	ca/gt	TGTGTGTGTGTGTGTGTGTGTGTGTGTGTGTGTGTGTGTGT
chr1	177002377	177002417	41	+	ca/gt	ACACACACACACACACACACACACACACACACACACACACA
chr1	177027714	177027763	50	+	ca/gt	GTGTGTGTGTGTGTGTGTGTGTGTGTGTGTGTGTGTGTGTGTGTGTGTGT
chr1	177364639	177364670	32	+	ca/gt	GTGTGTGTGTGTGTGTGTGTGTGTGTGTGTGT
chr1	177853889	177853931	43	+	ca/gt	TGTGTGTGTGTGTGTGTGTGTGTGTGTGTGTGTGTGTGTGTGT
chr1	178068720	178068760	41	+	ca/gt	TGTGTGTGTGTGTGTGTGTGTGTGTGTGTGTGTGTGTGTGT
chr1	178311254	178311288	35	+	ca/gt	ACACACACACACACACACACACACACACACACACA
chr1	178371323	178371352	30	+	ca/gt	CACACACACACACACACACACACACACACA
chr1	178661600	178661650	51	+	ca/gt	ACACACACACACACACACACACACACACACACACACACACACACACACACA
chr1	179815115	179815151	37	+	ca/gt	ACACACACACACACACACACACACACACACACACACA
chr1	180120609	180120654	46	+	ca/gt	GTGTGTGTGTGTGTGTGTGTGTGTGTGTGTGTGTGTGTGTGTGTGT
chr1	180264379	180264413	35	+	ca/gt	ACACACACACACACACACACACACACACACACACA
chr1	180575595	180575630	36	+	ca/gt	ACACACACACACACACACACACACACACACACACAC
chr1	180785012	180785046	35	+	ca/gt	TGTGTGTGTGTGTGTGTGTGTGTGTGTGTGTGTGT
chr1	181030496	181030529	34	+	ca/gt	ACACACACACACACACACACACACACACACACAC
chr1	181312410	181312460	51	+	ca/gt	ACACACACAACACACACACACACACACACACACACACACACACACACACAC
chr1	181759396	181759426	31	+	ca/gt	TGTGTGTGTGTGTGTGTGTGTGTGTGTGTGT
chr1	182605146	182605190	45	+	ca/gt	CACACACACACACACACACACACACACACACCACACACACACACA
chr1	182610356	182610398	43	+	ca/gt	TGTGTGTGTGTGTGTGTGTGTGTGTGTGTGTGTGTGTGTGTGT
chr1	182689265	182689306	42	+	ca/gt	ACACACACACACACACACACACACACACACACACACACACAC
chr1	182904535	182904577	43	+	ca/gt	GTGTGTGTGTGTGTGTGTGTGTGTGTGTGTGTGTGTGTGTGTG
chr1	183253905	183253944	40	+	ca/gt	GTGTGTGTGTGTGTGTGTGTGTGTGTGTGTGTGTGTGTGT
chr1	183370224	183370276	53	+	ca/gt	ACACACACACACACACACACACACACACACACACACACACACACACACACACA
chr1	184037755	184037792	38	+	ca/gt	GTGTGTGTGTGTGTGTGTGTGTGTGTGTGTGTGTGTGT
chr1	184386790	184386820	31	+	ca/gt	CACACACACACACACACACACACACACACAC
chr1	184548215	184548256	42	+	ca/gt	ACACACACACACACACACACACACACACACACACACACACAC
chr1	185221051	185221084	34	+	ca/gt	ACACACACACACACACACACACACACACACACAC
chr1	185476102	185476141	40	+	ca/gt	GTGTGTGTGTGTGTGTGTGTGTGTGTGTGTGTGTGTGTGT
chr1	185548819	185548852	34	+	ca/gt	GTGTGTGTGTGTGTGTGTGTGTGTGTGTGTGTGT
chr1	185594469	185594515	47	+	ca/gt	ACACACACACACACACACACACACACACACACACACACACACACACA
chr1	185625357	185625392	36	+	ca/gt	GTGTGTGTGTGTGTGTGTGTGTGTGTGTGTGTGTGT
chr1	185698441	185698487	47	+	ca/gt	TGTGTGTGTGTGTGTGTGTGTGTGTGTGTGTGTGTGTGTGTGTGTGT
chr1	186000560	186000592	33	+	ca/gt	TGTGTGTGTGTGTGTGTGTGTGTGTGTGTGTGT
chr1	186033065	186033095	31	+	ca/gt	CACACACACACACACACACACACACACACAC
chr1	186194832	186194868	37	+	ca/gt	ACACACACACACACACACACACACACACACACACACA
chr1	186499132	186499163	32	+	ca/gt	ACACACCACACACACACACACACACACACACA
chr1	186818472	186818501	30	+	ca/gt	GTGTGTGTGTGTGTGTGTGTGTGTGTGTGT
chr1	186968401	186968433	33	+	ca/gt	TGTGTGTGTGTGTGTGTGTGTGTGTGTGTGTGT
chr1	187162654	187162696	43	+	ca/gt	TGTGTGTGTGTGTGTGTGTGTGTGTGTGTGTGTGTGTGTGTGT
chr1	188105962	188106001	40	+	ca/gt	CACACACACCACACACACACACACACACACACACACACAC
chr1	188123082	188123133	52	+	ca/gt	CACACACACACACACACACACACACACACACACACACCACACACACACACAC
chr1	188401238	188401292	55	+	ca/gt	ACACACACCACACACACACACACACACACACACACACACACACACACACACACAC
chr1	188539696	188539726	31	+	ca/gt	TGTGTGTGTGTGTGTGTGTGTGTGTGTGTGT
chr1	188541962	188541996	35	+	ca/gt	ACACACACACACACACACACACACACACACACACA
chr1	188793352	188793388	37	+	ca/gt	TGTGTGTGTGTGTGTGTGTGTGTGTGTGTGTGTGTGT
chr1	188821076	188821108	33	+	ca/gt	CACACACACACACACACACACACACACACACAC
chr1	188848486	188848517	32	+	ca/gt	CACACACACACACACACACACACACACACACA
chr1	188859466	188859497	32	+	ca/gt	GTGTGTGTGTGTGTGTGTGTGTGTGTGTGTGT
chr1	188877031	188877062	32	+	ca/gt	CACACACACACACACACACACACACACACACA
chr1	189143638	189143680	43	+	ca/gt	ACACACACACACACACACACACACACACACACACACACACACA
chr1	189295103	189295148	46	+	ca/gt	GTGTGTGTGTGTGTGTGTGTGTGTGTGTGTGTGTGTGTGTGTGTGT
chr1	189375569	189375609	41	+	ca/gt	ACACACACACACACACACACACACACACACACACACACACA
chr1	189876789	189876822	34	+	ca/gt	GTGTGTGTGTGTGTGTGTGTGTGTGTGTGTGTGT
chr1	190149626	190149656	31	+	ca/gt	TGTGTGTGTGTGTGTGTGTGTGTGTGTGTGT
chr1	190542387	190542419	33	+	ca/gt	ACACACACACACACACACACACACACACACACA
chr1	190799979	190800008	30	+	ca/gt	GTGTGTGTGTGTGTGTGTGTGTGTGTGTGT
chr1	191219543	191219573	31	+	ca/gt	CACACACACACACACACACACACACACACAC
chr1	191747905	191747951	47	+	ca/gt	ACACACACACACACACACACACACACACACACACACACACACACACA
chr1	192019376	192019407	32	+	ca/gt	ACACACACACACACACACACACACACACACAC
chr1	192480958	192480993	36	+	ca/gt	TGTGTGTGTGTGTGTGTGTGTGTGTGTGTGTGTGTG
chr1	192491131	192491167	37	+	ca/gt	TGTGTGTGTGTGTGTGTGTGTGTGTGTGTGTGTGTGT
chr1	192590902	192590949	48	+	ca/gt	GTGTGTGTGTGTGTGTGTGTGTGTGTGTGTGTGTGTGTGTGTGTGTGT
chr1	192607744	192607773	30	+	ca/gt	ACACACACACACACACACACACACACACAC
chr1	192706810	192706864	55	+	ca/gt	TGTGTGTGTGTGTGTGTGTGTGTGTGTGTGTGTGTGTGTGTGTGTGTGTGTGTGT
chr1	192778990	192779020	31	+	ca/gt	TGTGTGTGTGTGTGTGTGTGTGTGTGTGTGT
chr1	193193781	193193830	50	+	ca/gt	GTGTGTGTGTGTGTGTGTGTGTGTGTGTGTGTGTGTGTGTGTGTGTGTGT
chr1	193330151	193330180	30	+	ca/gt	GTGTGTGTGTGTGTGTGTGTGTGTGTGTGT
chr1	193422755	193422789	35	+	ca/gt	TGTGTGTGTGTGTGTGTGTGTGTGTGTGTGTGTGT
chr1	193551836	193551880	45	+	ca/gt	TGTGTGTGTGTGTGTGTGTGTGTGTGTGTGTGTGTGTGTGTGTGT
chr1	193576432	193576467	36	+	ca/gt	TGTGTGTGTGTGTGTGTGTGTGTGTGTGTGTGTGTG
chr1	193588281	193588316	36	+	ca/gt	ACACACACACACACACACACACACACACACACACAC
chr1	193623402	193623432	31	+	ca/gt	GTGTGTGTGTGTGTGTGTGTGTGTGTGTGTG
chr1	193681578	193681607	30	+	ca/gt	GTGTGTGTGTGTGTGTGTGTGTGTGTGTGT
chr1	193793832	193793866	35	+	ca/gt	ACACACACACACACACACACACACACACACACACA
chr1	193805485	193805516	32	+	ca/gt	ACACACACACACACACACACACACACACACAC
chr1	193862456	193862485	30	+	ca/gt	CACACACACACACACACACACACACACACA
chr1	193941109	193941138	30	+	ca/gt	GTGTGTGTGTGTGTGTGTGTGTGTGTGTGT
chr1	194115662	194115701	40	+	ca/gt	CACACACACACACACACACACACACACACACACACACACA
chr1	194398794	194398823	30	+	ca/gt	TGTGTGTGTGTGTGTGTGTGTGTGTGTGTG
chr1	194548457	194548486	30	+	ca/gt	CACACACACACACACACACACACACACACA
chr1	194767340	194767372	33	+	ca/gt	ACACACACACACACACACACACACACACACACA
chr1	195006300	195006340	41	+	ca/gt	ACACACACACACACACACACACACACACACACACACACACA
chr1	195236438	195236477	40	+	ca/gt	ACACACACACACACACACACACACACACACACACACACAC
chr1	195365110	195365141	32	+	ca/gt	ACACACACACACACACACACACACACACACAC
chr1	195652395	195652434	40	+	ca/gt	TGTGTGGTGTGTGTGTGTGTGTGTGTGTGTGTGTGTGTGT
chr1	196143241	196143281	41	+	ca/gt	TGTGTGTGTGTGTGTGTGTGTGTGTGTGTGTGTGTGTGTGT
chr1	196511108	196511157	50	+	ca/gt	ACACACACAACACACACACACACACACACACACACACACACACACACACA
chr1	198660479	198660514	36	+	ca/gt	TGTGTGTGTGTGTGTGTGTGTGTGGTGTGTGTGTGT
chr1	198662445	198662478	34	+	ca/gt	TGTGTGTGTGTGTGTGTGTGTGTGTGTGTGTGTG
chr1	198956987	198957020	34	+	ca/gt	CACACACACACACACACACACACACACACACACA
chr1	199030053	199030086	34	+	ca/gt	GTGTGTGTGTGTGTGTGTGTGTGTGTGTGTGTGT
chr1	199180087	199180131	45	+	ca/gt	ACACACACACACACACACACACACACACACACACACACACACACA
chr1	199328174	199328204	31	+	ca/gt	ACACACACACACACACACACACACACACACA
chr1	199544336	199544381	46	+	ca/gt	CACACACACACACACACACACACACACACACACACACACACACACA
chr1	199550595	199550625	31	+	ca/gt	TGTGTGTGTGTGTGTGTGTGTGTGTGTGTGT
chr1	199950738	199950784	47	+	ca/gt	TGTGTGTGTGTGTGTGTGTGTGTGTGTGTGTGTGTGTGTGTGTGTGT
chr1	200053570	200053607	38	+	ca/gt	CACACACACACACACACACACACACACACACACACACA
chr1	200073685	200073714	30	+	ca/gt	ACACACACACACACACCACACACACACACA
chr1	200359884	200359918	35	+	ca/gt	TGTGTGTGTGTGTGTGTGTGTGTGTGTGTGTGTGT
chr1	200377321	200377361	41	+	ca/gt	CACACACACACACACACACACACACACACACACACACACAC
chr1	201056071	201056106	36	+	ca/gt	ACACACACACACACACACACACACACACACACACAC
chr1	201347163	201347195	33	+	ca/gt	TGTGTGTGTGTGTGTGTGTGTGTGTGTGTGTGT
chr1	202239333	202239391	59	+	ca/gt	TGTGTGTGTGTGGTGTGTGTGTGTGTGTGTGTGTGTGTGTGTGTGTGTGTGTGGTGTGT
chr1	202596269	202596307	39	+	ca/gt	ACACACACACACACACACACACACACACACACACACACA
chr1	202618401	202618430	30	+	ca/gt	GTGTGTGTGTGTGTGTGTGTGTGTGTGTGT
chr1	202624749	202624790	42	+	ca/gt	GTGTGTGGTGTGTGTGTGGTGTGTGGTGTGTGTGTGGTGTGT
chr1	202821129	202821162	34	+	ca/gt	ACACACACACACACACACACACACACACACACAC
chr1	203054672	203054702	31	+	ca/gt	ACACACACACACACACACACACACACACACA
chr1	203084196	203084233	38	+	ca/gt	GTGTGTGTGTGTGTGTGTGTGTGTGTGTGTGTGTGTGT
chr1	203459852	203459884	33	+	ca/gt	ACACACACACACACACACACACACACACACACA
chr1	204000180	204000213	34	+	ca/gt	ACACACACACACACACACACACACACACACACAC
chr1	204195716	204195753	38	+	ca/gt	CACACACACACACACACACACACACACACACACACACA
chr1	204276638	204276680	43	+	ca/gt	ACACACACACACACACACACACACACACACACACACACACACA
chr1	204456874	204456907	34	+	ca/gt	ACACACACACACACACACACACACACACACACAC
chr1	204671404	204671438	35	+	ca/gt	TGTGTGTGTGTGTGTGTGTGTGTGTGTGTGTGTGT
chr1	204699172	204699210	39	+	ca/gt	CACACACACACACACACACACACACACACACACACACAC
chr1	204733424	204733454	31	+	ca/gt	CACACACACACACACACACACACACACACAC
chr1	204846953	204846985	33	+	ca/gt	GTGTGTGTGTGTGTGTGTGTGTGTGTGGTGTGT
chr1	204867410	204867440	31	+	ca/gt	CACACACACACACACACACACACACACACAC
chr1	204995316	204995353	38	+	ca/gt	GTGTGTGTGTGTGTGTGTGTGTGTGTGTGTGTGTGTGT
chr1	205049282	205049326	45	+	ca/gt	ACACACACACACACACACACACACACACACACACACACACACACA
chr1	205229154	205229198	45	+	ca/gt	TGTGTGTGTGTGTGTGTGTGTGTGTGTGTGTGTGTGTGTGTGTGT
chr1	205489411	205489442	32	+	ca/gt	TGTGTGTGTGTGTGTGTGTGTGTGTGTGTGTG
chr1	205532904	205532938	35	+	ca/gt	TGTGTGTGTGTGTGTGTGTGTGTGTGTGTGTGTGT
chr1	205915519	205915548	30	+	ca/gt	TGTGTGTGTGTGTGTGTGTGTGTGTGTGTG
chr1	205972798	205972832	35	+	ca/gt	CACACACACACACACAACACACACCACACACACAC
chr1	206003837	206003872	36	+	ca/gt	ACACACACACACACACACACACACACACACACACAC
chr1	206229932	206229967	36	+	ca/gt	ACACACACACACACACACACACACACACACACACAC
chr1	206303889	206303919	31	+	ca/gt	CACACACACACACACACACACACACACACAC
chr1	206535704	206535744	41	+	ca/gt	TGTGTGTGTGTGGTGTGTGTGTGTGTGTGTGTGTGTGTGTG
chr1	206918651	206918686	36	+	ca/gt	GTGTGTGTGTGTGTGTGTGTGTGTGTGTGTGTGTGT
chr1	207100055	207100093	39	+	ca/gt	TGTGTGTGTGTGTGTGTGTGTGTGTGTGTGTGTGTGTGT
chr1	207116517	207116559	43	+	ca/gt	TGTGTGTGTGTGTGTGTGTGTGTGTGTGTGTGTGTGTGTGTGT
chr1	207320894	207320923	30	+	ca/gt	CACACACACACACACACACACACACACACA
chr1	207458060	207458099	40	+	ca/gt	ACACACACACACACACACACACACACACACACACACACAC
chr1	207617508	207617538	31	+	ca/gt	TGTGTGTGTGTGTGTGTGTGTGTGTGTGTGT
chr1	207648175	207648205	31	+	ca/gt	ACACACACACACACACACACACACACACACA
chr1	208152684	208152718	35	+	ca/gt	CACACACACACACACACACACACACACACACACAC
chr1	208328735	208328773	39	+	ca/gt	ACACACACACACACACACACACACACACACACACACACA
chr1	208647632	208647689	58	+	ca/gt	ACACACACACACACACACACACACACACACACACACACACACACACACACACACACAC
chr1	209087858	209087892	35	+	ca/gt	ACACACACACACACACACACACACACACACACACA
chr1	209294568	209294603	36	+	ca/gt	CACACACACACACACACACACACACACACACACACA
chr1	209433154	209433191	38	+	ca/gt	GTGTGTGTGTGTGTGTGTGTGTGTGTGTGTGTGTGTGT
chr1	209596651	209596702	52	+	ca/gt	CACACACACACCACACACACACACACACACACACACACACACACACACACAC
chr1	209796635	209796677	43	+	ca/gt	ACACACACACACACACACACACACACACACACACACACACACA
chr1	209902748	209902777	30	+	ca/gt	GTGTGTGTGTGTGTGTGTGTGTGTGTGTGT
chr1	210754845	210754880	36	+	ca/gt	CACACACACACACACACACACACACACACACACACA
chr1	210991604	210991633	30	+	ca/gt	CACACACACACACACACACACACACACACA
chr1	211087607	211087638	32	+	ca/gt	ACACACACACACACACACACACACACACACAC
chr1	211113975	211114004	30	+	ca/gt	CACACACACACACACACACACACACACACA
chr1	211206358	211206406	49	+	ca/gt	TGTGTGTGTGTGTGTGTGTGTGTGTGTGTGTGTGTGTGTGTGTGTGTGT
chr1	211254282	211254317	36	+	ca/gt	ACACACACACACACACACACACACACACACACACAC
chr1	211724078	211724127	50	+	ca/gt	GTGTGTGTGTGTGTGTGTGTGTGTGTGTGTGTGTGTGTGTGTGTGTGTGT
chr1	211918054	211918090	37	+	ca/gt	CACACACACACACACACACACACACACACACACACAC
chr1	212381696	212381729	34	+	ca/gt	CACACACACACACACACACACACACACACACACA
chr1	212546732	212546776	45	+	ca/gt	CACACACACACACACACACACACACACACACACACACACACACAC
chr1	213397589	213397627	39	+	ca/gt	ACACACACACACACACACACACACACACACACACACACA
chr1	213431656	213431686	31	+	ca/gt	TGTGTGTGTGTGTGTGTGTGTGTGTGTGTGT
chr1	213990660	213990701	42	+	ca/gt	GTGTGTGTGTGTGTGTGTGTGTGTGTGTGTGTGTGTGTGTGT
chr1	214039801	214039831	31	+	ca/gt	ACACACACACACACACACACACACACACACA
chr1	214068019	214068050	32	+	ca/gt	TGTGTGTGTGTGTGTGTGTGTGTGTGTGTGTG
chr1	214245006	214245035	30	+	ca/gt	ACACACACACACACACACACACACACACAC
chr1	215044796	215044827	32	+	ca/gt	TGTGTGTGTGTGTGTGTGTGTGTGTGTGTGTG
chr1	215494642	215494690	49	+	ca/gt	TGTGTGTGTGTGTGTGTGTGTGTGTGTGTGTGTGTGTGTGTGTGTGTGT
chr1	215683217	215683254	38	+	ca/gt	ACACACACACACACACACACACACACACACACACACAC
chr1	215973941	215973970	30	+	ca/gt	CACACACACACACACACACACACACACACA
chr1	216514960	216514994	35	+	ca/gt	ACACACACACACACACACACACACACAACACACAC
chr1	216516637	216516669	33	+	ca/gt	ACACACACACACACACACACACACACACACACA
chr1	216541562	216541607	46	+	ca/gt	GTGTGTGTGTGTGTGTGTGTGTGTGTGTGTGTGTGTGTGTGTGTGT
chr1	216692313	216692347	35	+	ca/gt	TGTGTGTGTGTGTGTGTGTGTGTGTGTGTGTGTGT
chr1	217042474	217042515	42	+	ca/gt	ACACACACACACACACACACACACACACACACACACACACAC
chr1	217306771	217306811	41	+	ca/gt	TGTGTGTGTGTGTGTGTGTGTGTGTGTGTGTGTGTGTGTGT
chr1	217468516	217468563	48	+	ca/gt	CACACACACACACACACACACACACACACACACACACACACACACACA
chr1	218791508	218791540	33	+	ca/gt	TGTGTGTGTGTGTGTGTGTGTGTGTGTGTGTGT
chr1	220422114	220422155	42	+	ca/gt	ACACACACACACACACACACACACACACACACACACACACAC
chr1	220961227	220961272	46	+	ca/gt	CACACACACACACACACACACACACACACACACACACACACACACA
chr1	221167564	221167601	38	+	ca/gt	GTGTGTGTGTGTGTGTGTGTGTGTGTGTGTGTGTGTGT
chr1	221240472	221240503	32	+	ca/gt	ACACACACACACACACACACACACACACACAC
chr1	221274267	221274305	39	+	ca/gt	ACACACACACACACACACACACACACACACACACACACA
chr1	221652271	221652313	43	+	ca/gt	TGTGTGTGTGTGTGTGTGTGTGTGTGTGTGTGTGTGTGTGTGT
chr1	221810215	221810264	50	+	ca/gt	ACACACACACACACACACACACACACACACACACACACACCACACACACA
chr1	221836498	221836536	39	+	ca/gt	TGTGTGTGTGTGTGTGTGTGTGTGTGTGTGTGTGTGTGT
chr1	222128460	222128489	30	+	ca/gt	GTGTGTGTGTGTGTGTGTGTGTGTGTGTGT
chr1	222157217	222157260	44	+	ca/gt	ACACACACACACACACACACACACACACACACACACACACACAC
chr1	222214146	222214184	39	+	ca/gt	ACACACACACACACACACACACACACACACACACACACA
chr1	222768497	222768538	42	+	ca/gt	ACACACACACACACACACACACACACACACACACACACACAC
chr1	223160981	223161020	40	+	ca/gt	GTGTGTGTGTGTGTGTGTGTGTGTGTGTGTGTGTGTGTGT
chr1	223977447	223977488	42	+	ca/gt	ACACACACACACACACACACACACACACACACACACACACAC
chr1	224750984	224751152	169	+	ca/gt	ACACACACCACACACACACACACACACACACACACACACACACACACACCACACACACACACACACACACACACACACACACACCACACACACACACACACACACACACACACACACCACACACACACACACCACACACACACACACACACACACACACACACACACAC
chr1	225086991	225087036	46	+	ca/gt	CACACACACACACACACACACACACACACACACACACACACACACA
chr1	227100748	227100778	31	+	ca/gt	GTGTGTGTGTGTGTGTGTGTGTGTGTGTGTG
chr1	227902331	227902364	34	+	ca/gt	GTGTGTGTGTGTGTGTGTGTGTGTGTGTGTGTGT
chr1	228781941	228781970	30	+	ca/gt	TGTGTGTGTGGTGTGTGTGTGTGTGTGTGT
chr1	228791282	228791319	38	+	ca/gt	GTGTGTGTGTGTGTGTGTGTGTGTGTGTGTGTGTGTGT
chr1	229729836	229729865	30	+	ca/gt	GTGTGTGTGTGTGTGTGTGTGTGTGTGTGT
chr1	229807727	229807758	32	+	ca/gt	CACACACACAACACACACACACACACACACAC
chr1	229840405	229840436	32	+	ca/gt	GTGTGTGTGTGTGTGTGTGTGTGTGTGTGTGT
chr1	229860466	229860502	37	+	ca/gt	TGTGTGTGTGTGTGTGTGTGTGTGTGTGTGTGTGTGT
chr1	230332011	230332044	34	+	ca/gt	ACACACCACACACACCACACACACACCACACACA
chr1	230434344	230434373	30	+	ca/gt	GTGTGTGTGTGTGTGTGTGTGTGTGTGTGT
chr1	230467339	230467384	46	+	ca/gt	TGTGTGTGTGTGTGTGTGTTGTGTGTGTGTGTGTGTGTGTGTGTGT
chr1	230517320	230517350	31	+	ca/gt	GTGTGTGTGTGTTGTGTGTGTGTGTGTGTGT
chr1	230780082	230780122	41	+	ca/gt	GTGTGTGTGTGTGTGTGTGTGTGTGTGTGTGTGTGTGTGTG
chr1	230984364	230984401	38	+	ca/gt	GTGTGTGTGTGTGTGTGTGTGTGTGTGTGTGTGTGTGT
chr1	231141124	231141164	41	+	ca/gt	TGTGTGTGTGTGTGTGTGTGTGTGTGTGTGTGTGTGTGTGT
chr1	232224588	232224617	30	+	ca/gt	CACACACACACACACACACACACACACACA
chr1	232480155	232480192	38	+	ca/gt	GTGTGTGTGTGTGTGTGTGTGTGTGTGTGTGTGTGTGT
chr1	232487920	232487955	36	+	ca/gt	ACACACACACACACACACACACACACACACACACAC
chr1	232688996	232689025	30	+	ca/gt	GTGTGTGTGTGTGTGTGTGTGTGTGTGTGT
chr1	232870290	232870331	42	+	ca/gt	GTGTGTGTGTGTGTGTGTGTGTGTGTGTGTGTGTGTGTGTGT
chr1	232963836	232963868	33	+	ca/gt	TGTGTGTGTGTGTGTGTGTGTGTGTGTGTGTGT
chr1	233279390	233279422	33	+	ca/gt	TGTGTGTGTGTGTGTGTGTGTGTGTGTGTGTGT
chr1	233371750	233371784	35	+	ca/gt	TGTGTGTGTGTGTGTGTGTGTGTGTGTGTGTGTGT
chr1	234532227	234532263	37	+	ca/gt	ACACACACACACACACACACACACACACACACACACA
chr1	234864984	234865016	33	+	ca/gt	ACACACACACACACACACACACACACACACACA
chr1	234995477	234995506	30	+	ca/gt	GTGTGTGTGTGTGTGTGTGTGTGTGTGTGT
chr1	235894750	235894796	47	+	ca/gt	ACACACCACACACACACACACACACACACACACACACACACACACAC
chr1	236125403	236125435	33	+	ca/gt	CACACACACACACACACACACACACACACACAC
chr1	236467427	236467456	30	+	ca/gt	CACACACACACACACACACACACACACACA
chr1	236897311	236897344	34	+	ca/gt	CACACACACACACACACACACACACACACACACA
chr1	236942412	236942441	30	+	ca/gt	GTGTGTGTGTGTGTGTGTGTGTGTGTGTGT
chr1	237098388	237098423	36	+	ca/gt	TGTGTGTGTGTGTGTGTGTGTGTGTGTGTGTGTGTG
chr1	237535485	237535518	34	+	ca/gt	ACACACACACACACACACACACACACACACACAC
chr1	237577501	237577536	36	+	ca/gt	TGTGTGTGTGTGTGTGTGTGTGTGTGTGTGTGTGTG
chr1	237792350	237792381	32	+	ca/gt	TGTGTGTGTGTGTGTGTGTGTGTGTGTGTGTG
chr1	237883984	237884016	33	+	ca/gt	ACACACACACACACACACACACACACACACACA
chr1	237999247	237999284	38	+	ca/gt	TGTGTGTGTGTGTGTGTGTGTGTGGTGTGTGTGTGTGT
chr1	238242565	238242595	31	+	ca/gt	TGTGTGTGTGTGTGTGTGTGTGTGTGTGTGT
chr1	238392065	238392096	32	+	ca/gt	GTGTGTGTGTGTGTGTGTGTGTGTGTGTGTGT
chr1	238446226	238446258	33	+	ca/gt	TGTGTGTGTGTGTGTGTGTGTGTGTGTGTGTGT
chr1	239225149	239225179	31	+	ca/gt	ACACACACACACACACACACACACACACACA
chr1	239298459	239298493	35	+	ca/gt	ACACACACACACACACACACACACACACACACACA
chr1	239834149	239834189	41	+	ca/gt	CACACACACACACACACACACACACACACACACACACACAC
chr1	240058823	240058854	32	+	ca/gt	CACACACACACACACACACACACACACACACA
chr1	240295190	240295225	36	+	ca/gt	ACACACACACACACACACACACACACACACACACAC
chr1	240862926	240862956	31	+	ca/gt	TGTGTGTGTGTGTGTGTGTGTGTGTGTGTGT
chr1	241094239	241094277	39	+	ca/gt	ACACACACACACACACACACACACACACACACACACACA
chr1	241202012	241202048	37	+	ca/gt	ACACACACACACACACACACACACACACACACACACA
chr1	241509779	241509824	46	+	ca/gt	ACACACACACACACACACACACACACACACACACACACACACACAC
chr1	241658285	241658314	30	+	ca/gt	GTGTGTGTGTGTGTGTGTGTGTGTGTGTGT
chr1	241845355	241845389	35	+	ca/gt	GTGTGTGTGTGTGTGTGTGTGTGTGTGTGTGTGTG
chr1	241957052	241957100	49	+	ca/gt	TGTGTGTGTGTGTGTGTGTGTGTGTGTGTGTGTGTGTGTGTGTGTGTGT
chr1	243082459	243082488	30	+	ca/gt	ACACACACACACACACACACACACACACAC
chr1	243649314	243649358	45	+	ca/gt	TGTGTGTGTGTGTGTGTGTGTGTGTGTGTGTGTGTGTGTGTGTGT
chr1	245158839	245158878	40	+	ca/gt	TGTGTGTGTGTGTGTGTGTGTGTGTGTGTGTGGTGTGTGT
chr1	245244757	245244792	36	+	ca/gt	CACACACACACACACACACACACACACACACACACA
chr1	245843541	245843579	39	+	ca/gt	TGTGTGTGTGTGTGTGTGTGTGTGTGTGTGTGTGTGTGT
chr1	246379082	246379114	33	+	ca/gt	ACACACACACACACACACACACACACACACACA
chr1	246696720	246696761	42	+	ca/gt	GTGTGTGTGTGTGTGTGTGTGTGTGTGTGTGTGTGTGTGTGT
chr1	246696766	246696799	34	+	ca/gt	GTGTGTGTGTGTGTGTGTGTGTGTGTGTGTGTGT
chr1	247311431	247311463	33	+	ca/gt	ACACACACACACACACACACACACACACACACA
chr1	247919149	247919185	37	+	ca/gt	ACACACACACACACACACACACACACACACACACACA
chr1	247967033	247967066	34	+	ca/gt	ACACACCACACACCACACACACACACACACACAC
chr1	248006244	248006286	43	+	ca/gt	TGTGTGTGTGTGTGTGTGTGTGTGTGTGTGTGTGTGTGTGTGT
chr1	248752639	248752668	30	+	ca/gt	CACACAACACACAACACACACCACACACAC
chr1	248753090	248753123	34	+	ca/gt	ACACACACACCACACACCACACACAACACACACA
chr1	248753264	248753308	45	+	ca/gt	CACACACACACCACACAACACACACACACCACACACACCACACAC
chr1	248753330	248753362	33	+	ca/gt	CACACACACCACACACACCACACAACACACACA
chr1	248753402	248753436	35	+	ca/gt	CACACACACACCACACACCACACACAACACACACA
chr10	81322	81368	47	+	ca/gt	ACACACACACACACACACACACACACACACACACACACACACACACA
chr10	89251	89284	34	+	ca/gt	ACACACACACACACACACACACACACACACACAC
chr10	93777	93814	38	+	ca/gt	ACACACACACACACACACACACACACACACACACACAC
chr10	297242	297275	34	+	ca/gt	ACACACACACACACACACACACACACACACACAC
chr10	414708	414740	33	+	ca/gt	TGTGTGTGTGTGTGTGTGTGTGTGTGTGTGTGT
chr10	1124658	1124693	36	+	ca/gt	GTGTGTGTGTGTGTGTGTGTGTGTGTGTGTGTGTGT
chr10	2221727	2221763	37	+	ca/gt	TGTGTGTGTGTGTGTGTGTGTGTGTGTGTGTGTGTGT
chr10	2432085	2432115	31	+	ca/gt	GTGTGTGTGTGTGTGTGTGTGTGTGTGTGTG
chr10	2447814	2447848	35	+	ca/gt	ACACACACACACACACACACACACACACACACACA
chr10	2534295	2534332	38	+	ca/gt	GTGTGTGTGTGTGTGTGTGTGTGTGTGTGTGTGTGTGT
chr10	2544848	2544883	36	+	ca/gt	ACACACACACACACACACACACACACACACACACAC
chr10	2943407	2943436	30	+	ca/gt	GTGTGTGTGTGTGTGTGTGTGTGTGTGTGT
chr10	3100050	3100085	36	+	ca/gt	GTGTGTGGTGTGTGTGTGTGTGTGTGTGTGTGTGTG
chr10	3179597	3179627	31	+	ca/gt	TGTGTGTGTGTGTGTGTGTGTGTGTGTGTGT
chr10	3389758	3389791	34	+	ca/gt	CACACACACACACACACACACACACACACACACA
chr10	4359578	4359611	34	+	ca/gt	ACACACACACACACACACACACACACACACACAC
chr10	4873686	4873721	36	+	ca/gt	GTGTGTGTGTGTGTGTGTGTGTGTGTGTGTGTGTGT
chr10	5381202	5381240	39	+	ca/gt	CACACAACACACAACACACCACACACCACACACACACAC
chr10	5381369	5381404	36	+	ca/gt	CACACACACCACACACACACACCACACACCACACAC
chr10	5381407	5381437	31	+	ca/gt	CACACACACACCACACACACCACACACACAC
chr10	5381549	5381596	48	+	ca/gt	CACACACACACACCACACACACCACACACCACACACACCACACACACA
chr10	5381642	5381683	42	+	ca/gt	ACACACAACACACACACACACACACACACACACACACACACA
chr10	5436163	5436224	62	+	ca/gt	GTGTGTGTGTGTGTGTGTGTGTGTTGTGTGTGTGTGTGTGTGTGTGTGTGTGTGTGTGTGTG
chr10	5596735	5596765	31	+	ca/gt	CACACACACACACACACACACACACACACAC
chr10	6130285	6130322	38	+	ca/gt	GTGTGTGTGTGTGTGTGTGTGTGTGTGTGTGTGTGTGT
chr10	6302750	6302780	31	+	ca/gt	ACACACACACACACACACACACACACACACA
chr10	6793119	6793160	42	+	ca/gt	ACACACACACACACACACACACACACACACACACACACACAC
chr10	7269716	7269759	44	+	ca/gt	GTGTGTGTGTGTGTGTGTGTGTGTGTGTGTGTGTGTGTGTGTGT
chr10	7487370	7487409	40	+	ca/gt	ACACACACACACACACACACACACACACACACACACACAC
chr10	7920300	7920331	32	+	ca/gt	GTGTGTGTGTGTGTGTGTGTGTGTGTGTGTGT
chr10	7944094	7944136	43	+	ca/gt	TGTGTGTGTGTGTGTGTGTGTGTGTGTGTGTGTGTGTGTGTGT
chr10	7974134	7974172	39	+	ca/gt	ACACACACACACACACACACACACACACACACACACACA
chr10	8582243	8582272	30	+	ca/gt	ACACACACACACACACACACACACCACACA
chr10	8655391	8655421	31	+	ca/gt	ACACACACACACACACACACACACACACACA
chr10	8661802	8661840	39	+	ca/gt	ACACACACACACACACACACACACACACACACACACACA
chr10	8716329	8716364	36	+	ca/gt	GTGTGTGTGTGTGTGTGTGTGTGTGTGTGTGTGTGT
chr10	8992682	8992731	50	+	ca/gt	TGTGTGTGTGTGTGTGTGTGTGTGTGTGTGTGTGTGTGTGTGTGGTGTGT
chr10	9106165	9106200	36	+	ca/gt	GTGTGTGTGTGTGTGTGTGTGTGTGTGTGTGTGTGT
chr10	9107112	9107157	46	+	ca/gt	CACACACACACACACACACACACACACACACACACACACACACACA
chr10	9546607	9546639	33	+	ca/gt	TGTGTGTGTGTGTGTGTGTGTGTGTGTGTGTGT
chr10	9776200	9776235	36	+	ca/gt	ACACACACACACACACACACACACACACACACACAC
chr10	10251681	10251713	33	+	ca/gt	ACACACACACACACACACACACACACACACACA
chr10	10413906	10413938	33	+	ca/gt	ACACACACACACACACACACACACACACACACA
chr10	10506270	10506301	32	+	ca/gt	GTGTGTGTGTGTGTGTGTGTGTGTGTGTGTGT
chr10	10564642	10564673	32	+	ca/gt	ACACACACACACACACACACACACACACACAC
chr10	11054490	11054522	33	+	ca/gt	TGTGTGTGTGTGTGTGTGTGTGTGTGTGTGTGT
chr10	11280990	11281021	32	+	ca/gt	GTGTGTGTGTGTGTGTGTGTGTGTGTGTGTGT
chr10	11528129	11528160	32	+	ca/gt	ACACACACACACACACACACACACACACACAC
chr10	12605338	12605367	30	+	ca/gt	GTGTGTGTGTGTGTGTGTGTGTGTGTGTGT
chr10	12960153	12960191	39	+	ca/gt	CACACACACACACACAACACACACACACACACACACACA
chr10	13052939	13052986	48	+	ca/gt	CACACACACACACACACACACACACACACACACACACACACACACACA
chr10	13389704	13389738	35	+	ca/gt	TGTGTGTGTGTGTGTGTGTGTGTGTGTGTGTGTGT
chr10	13769210	13769239	30	+	ca/gt	TGTGTGTGTGTGTGTGTGTGTGTGTGTGTG
chr10	13789770	13789810	41	+	ca/gt	TGTGTGTGTGTGTGTGTGTGTGTGTGTGTGTGTGTTGTGTG
chr10	13848610	13848639	30	+	ca/gt	GTGTGTGTGTGTGTGTGTGTGTGTGTGTGT
chr10	13884209	13884241	33	+	ca/gt	CACACACACACACACACACACACACACACACAC
chr10	14055463	14055498	36	+	ca/gt	ACACACACACACACACACACACACACACACACACAC
chr10	14174880	14174919	40	+	ca/gt	TGTGTGTGTGTGTGTGTGTGTGTGTGTGTGTGTGTGTGTG
chr10	14273060	14273090	31	+	ca/gt	ACACACACACACACACACACACACACACACA
chr10	14492121	14492153	33	+	ca/gt	CACACACACACACACACACACACACACACACAC
chr10	14493715	14493748	34	+	ca/gt	ACACACACACACACACACACACACACACACACAC
chr10	14603000	14603031	32	+	ca/gt	CACACACACACACACACACACACACACACACA
chr10	15094117	15094151	35	+	ca/gt	ACACACACACACACACACACACACACACACACACA
chr10	15233522	15233556	35	+	ca/gt	GTGTGTGTGTGTGTGTGTGTGTGTGTGTGTGTGTG
chr10	15707962	15707997	36	+	ca/gt	ACACACACACACACACACACACACACACACACACAC
chr10	16501329	16501369	41	+	ca/gt	ACACACACACACACACACACACACACACACACACACACACA
chr10	16540129	16540172	44	+	ca/gt	GTGTGTGTGTGTGTGTGTGTGTGTGTGTGTGTGTGTGTGTGTGT
chr10	16683154	16683184	31	+	ca/gt	GTGTGTGGTGTGTGTGTGTGTGTGTGTGTGT
chr10	16862161	16862194	34	+	ca/gt	CACACACACACACACACACACACACACACACACA
chr10	16949435	16949464	30	+	ca/gt	GTGTGTGTGTGTGTGTGTGTGTGTGTGTGT
chr10	17008232	17008273	42	+	ca/gt	GTGTGTGGTGTGTGTGTGTGTGTGTGTGTGTGTGTGGTGTGT
chr10	17008336	17008368	33	+	ca/gt	GTGTGTGTGTGTGTGTGTGGTGTGTGTGTGTGT
chr10	17805374	17805405	32	+	ca/gt	TGTGTGTGGTGTGTGTGTGTGTGTGTGTGTGT
chr10	18121497	18121536	40	+	ca/gt	GTGTGTGTGTGTGTGTGTGTGTGTGTGTGTGTGGTGTGTG
chr10	18335785	18335825	41	+	ca/gt	ACACACACACACACACACACACACACACACACACACACACA
chr10	18432451	18432481	31	+	ca/gt	TGTGTGTGTGTGTGTGTGTGTGTGTGTGTGT
chr10	19113793	19113831	39	+	ca/gt	ACACACACACACACACACACACACACACACACACACACA
chr10	19270808	19270843	36	+	ca/gt	ACACACACACACACACACACACACACACACACACAC
chr10	19318975	19319005	31	+	ca/gt	ACACACACACACACACACACACACACACACA
chr10	19368892	19368922	31	+	ca/gt	TGTGTGTGTGTGTGTGTGTGTGTGTGTGTGT
chr10	19447070	19447102	33	+	ca/gt	ACACACACACACACACACACACACACACACACA
chr10	19482653	19482691	39	+	ca/gt	ACACACACACACACACACACACACACACACACACACACA
chr10	19539858	19539898	41	+	ca/gt	GTGTGTGTGTGTGTGTGTGTGTGTGTGTGTGTGTGTGTGTG
chr10	19575484	19575513	30	+	ca/gt	CACACACACACACACACACACACACACACA
chr10	19592729	19592762	34	+	ca/gt	ACACACACACACACACACACACACACACACACAC
chr10	19819032	19819064	33	+	ca/gt	ACACACACACACACACACACACACACACACACA
chr10	19837410	19837445	36	+	ca/gt	GTGTGTGTGTGTGTGTGTGTGTGTGTGTGTGTGTGT
chr10	19856380	19856413	34	+	ca/gt	ACACACACACACACACACACACACACACACACAC
chr10	19900982	19901016	35	+	ca/gt	TGTGTGTGTGTGTGTGTGTGTGTGTGTGTGTGTGT
chr10	20118106	20118138	33	+	ca/gt	ACACACACACACACACACACACACACACACACA
chr10	20725772	20725804	33	+	ca/gt	TGTGTGTGTGTGTGTGTGTGTGTGTGTGTGTGT
chr10	21240908	21240946	39	+	ca/gt	ACACACACACACACACACACACACACACACACACACACA
chr10	21521059	21521088	30	+	ca/gt	CACACACACACACACACACACACACACACA
chr10	21803590	21803624	35	+	ca/gt	TGTGTGTGTGTGTGTGTGTGTGTGTGTGTGTGTGT
chr10	22191262	22191295	34	+	ca/gt	CACACACACACACACACACACACACACACACACA
chr10	22426870	22426902	33	+	ca/gt	GTGTGTGTGTGTGTGTGTGTGTGTGTGTGTGTG
chr10	22716416	22716468	53	+	ca/gt	ACACACACACACACACACACACACACACACACACCACACACACACACACACAC
chr10	23105213	23105243	31	+	ca/gt	TGTGTGTGTGTGTGTGTGTGTGTGTGTGTGT
chr10	23127022	23127057	36	+	ca/gt	ACACACACCACACACACACACACACACACACACACA
chr10	23821105	23821137	33	+	ca/gt	GTGTGTGTGTGTGTGTGTGTGTGTGTGTGTGTG
chr10	23995451	23995482	32	+	ca/gt	TGTGTGTGTGTGTGTGTGTGTGTGTGTGTGTG
chr10	24092905	24092954	50	+	ca/gt	GTGTGTGTGTGTGTGTGTGTGTGTTGTGTGTGTGTGTGTGTGTGTGTGTG
chr10	24167285	24167316	32	+	ca/gt	GTGTGTGTGTGTGTGTGTGTGTGTGTGTGTGT
chr10	24967996	24968034	39	+	ca/gt	TGTGTGTGTGTGTGTGTGTGTGTGTGTGTGTGTGTGTGT
chr10	25189835	25189873	39	+	ca/gt	TGTGTGTGTGTGTGTGTGTGTGTGTGTGTGTGTGTGTGT
chr10	25433532	25433571	40	+	ca/gt	GTGTGTGTGTGTGTGTTGTGTGTGTGTGTGTGTGTGTGTG
chr10	25708926	25708972	47	+	ca/gt	TGTGTGTGTGTGTGTGTGTGTGTGTGTGTGTGTGTGTGTGTGTGTGT
chr10	25821550	25821594	45	+	ca/gt	TGTGTGTGTGTGTGTGTGTGTGTGTGTGTGTGTGTGTGTGTGTGT
chr10	26238006	26238048	43	+	ca/gt	ACACACACACACACACACACACACACACACACACACACACACA
chr10	26393922	26393951	30	+	ca/gt	ACACACACACACACACACACACACACACAC
chr10	26992470	26992508	39	+	ca/gt	ACACACACACACACACACACACACACACACACACACACA
chr10	27432661	27432704	44	+	ca/gt	GTGTGTGTGTGTGTGTGTGTGTGTGTGTGTGTGTGTGTGTGTGT
chr10	28143856	28143903	48	+	ca/gt	TGTGTGTGTGTGTGTGTGTGTGTGTGTGTGTGTGTGTGTGTGTGTGTG
chr10	28336826	28336873	48	+	ca/gt	CACACACACACACACACACACACACACACACACACACACACACACACA
chr10	29097795	29097831	37	+	ca/gt	CACACACACACACACACACACACACACACACACACAC
chr10	29184252	29184283	32	+	ca/gt	GTGTGTGTGTGTGTGTGTGTGTGTGTGTGTGT
chr10	29439805	29439834	30	+	ca/gt	CACACACACACACACACACACACACACACA
chr10	29481134	29481167	34	+	ca/gt	GTGTGTGTGTGTGTGTGTGTGTGTGTGTGTGTGT
chr10	29729451	29729496	46	+	ca/gt	GTGTGTGTGTGTGTGTGTGTGTGTGTGTGTGTGTGTGTGTGTGTGT
chr10	29999752	29999791	40	+	ca/gt	CACACACACACACACACACACACACACACACACACACACA
chr10	30284569	30284618	50	+	ca/gt	TGTGTGTGTGTGTGTGTGTGTGTGTGTGTGTGTGTGTGTGTGTGTGTGTG
chr10	30388300	30388340	41	+	ca/gt	ACACACACACACACACACACACACACACACACACACACACA
chr10	30415082	30415128	47	+	ca/gt	ACACACACACACACACACACACACACACACACACACACACACACACA
chr10	30970106	30970144	39	+	ca/gt	ACACACACACACACACACACACACACACACACACACACA
chr10	31458313	31458365	53	+	ca/gt	GTGTGTGTGTGTGTGTGTGTGTGTTGTGTGTGTGTGTGTGTGTGTGTGTGTGT
chr10	31617709	31617744	36	+	ca/gt	GTGTGTGTGTGTGTGTGTGTGTGTGTGTGTGTGTGT
chr10	31862706	31862751	46	+	ca/gt	ACACACACACACACACACACACACACACACACACACACACACACAC
chr10	31974509	31974540	32	+	ca/gt	ACACACACACACACACACACACACACACACAC
chr10	32261323	32261352	30	+	ca/gt	GTGTGTGTGTGTGTGTGTGTGTGTGTGTGT
chr10	32633697	32633731	35	+	ca/gt	TGTGTGTGTGTGTGTGTGTGTGTGTGTGTGTGTGT
chr10	33048624	33048654	31	+	ca/gt	TGTGTGTGTGTGTGTGTGTGTGTGTGTGTGT
chr10	33080243	33080286	44	+	ca/gt	GTGTGTGTGTGTGTGTGTGTGTGTGTGTGTGTGTGTGTGTGTGT
chr10	33433923	33433968	46	+	ca/gt	GTGTGTGTGTGTGTGTGTGTGTGTGTGTGTTGTGTGTTGTGTGTGT
chr10	33840673	33840703	31	+	ca/gt	ACACACACACACACACACACACACACACACA
chr10	33933644	33933674	31	+	ca/gt	ACACACACACACACACACACACACACACACA
chr10	34198454	34198487	34	+	ca/gt	GTGTGTGTGTGTGTGTGTGTGTGTGTGTGTGTGT
chr10	34405080	34405117	38	+	ca/gt	ACACACACACACACACACACACACACACACACACACAC
chr10	34432338	34432376	39	+	ca/gt	ACACACACACACACACACACACACACACACACACACACA
chr10	34639856	34639887	32	+	ca/gt	ACACACACACACACACACACCACACACACACA
chr10	34684779	34684831	53	+	ca/gt	ACACACACACACACACACACACACACACACACACACACACACACACACACACA
chr10	34684879	34684911	33	+	ca/gt	ACACACACACACACACACACACACACACACACA
chr10	35705085	35705117	33	+	ca/gt	TGTGTGTGTGTGTGTGTGTGTGTGTGTGTGTGT
chr10	35819311	35819341	31	+	ca/gt	TGTGTGTGTGTGTGTGTGTGTGTGTGTGTGT
chr10	36015803	36015838	36	+	ca/gt	GTGTGTGTGTGTGTGTGTGTGTGTGTGTGTGTGTGT
chr10	36070829	36070860	32	+	ca/gt	GTGTGTGTGTGTGTGTGTGTGTGTGTGTGTGT
chr10	36166713	36166760	48	+	ca/gt	ACACACACACACACACACACACACACACACACACACACACACACACAC
chr10	36231444	36231486	43	+	ca/gt	ACACACACACACACACACACACACACACACACACACACACACA
chr10	36432609	36432638	30	+	ca/gt	GTGTGTGTGTGTGTGTGTGTGTGTGTGTGT
chr10	36436039	36436071	33	+	ca/gt	ACACACACACACACACACACACACACACACACA
chr10	36641998	36642036	39	+	ca/gt	ACACACACACACACACACACACACACACACACACACACA
chr10	36900298	36900335	38	+	ca/gt	GTGTGTGTGTGTGTGTGTGTGTGTGTGTGTGTGTGTGT
chr10	36981285	36981322	38	+	ca/gt	ACACACACACACACACACACACACACACACACACACAC
chr10	37111696	37111732	37	+	ca/gt	ACACACACACACACACACACACACACACACACACACA
chr10	37651795	37651841	47	+	ca/gt	ACACACACACACACACACACACACACACACACACACACACACACACA
chr10	38071503	38071537	35	+	ca/gt	TGTGTGTGTGTGTGTGTGTGTGTGTGTGTGTGTGT
chr10	38164915	38164949	35	+	ca/gt	TGTGTGTGTGTGTGTGTGTGTGTGTGTGTGTGTGT
chr10	38291977	38292006	30	+	ca/gt	GTGTGTGTGTGTGTGTGTGTGTGTGTGTGT
chr10	38477257	38477293	37	+	ca/gt	CACACACACACACACACACACACACACACACACACAC
chr10	42414214	42414246	33	+	ca/gt	TGTGTGTGTGTGTGTGTGTGTGTGTGTGTGTGT
chr10	42465253	42465297	45	+	ca/gt	ACACACACACACACACACACACACACACACACACACACACACACA
chr10	42471303	42471334	32	+	ca/gt	ACACACACACACACACACACACACACACACAC
chr10	42849689	42849718	30	+	ca/gt	GTGTGTGTGTGTGTGTGTGTGTGTGTGTGT
chr10	43168674	43168709	36	+	ca/gt	ACACACACACACACACACACACACACACACACACAC
chr10	43630628	43630659	32	+	ca/gt	GTGTGTGTGTGTGTGTGTGTGTGTGTGTGTGT
chr10	43806574	43806609	36	+	ca/gt	GTGTGTGTGTGTGTGTGTGTGTGTGTGTGTGTGTGT
chr10	44497943	44497972	30	+	ca/gt	TGTGTGTGTGTGTGTGTGTGTGTGTGTGTG
chr10	44788589	44788622	34	+	ca/gt	CACACACACACACACACACACACACACACACACA
chr10	44996819	44996854	36	+	ca/gt	GTGTGTGTGTGTGTGTGTGTGTGTGTGTGTGTGTGT
chr10	45821115	45821145	31	+	ca/gt	CACACACACACACACACACACACACACACAC
chr10	45860511	45860556	46	+	ca/gt	CACACACACACACACACACACACACACACACACACACACACACACA
chr10	45896304	45896336	33	+	ca/gt	ACACACACACACACACACACACACACACACACA
chr10	46537472	46537502	31	+	ca/gt	CACACACACACACACACACACACACACACAC
chr10	46580681	46580718	38	+	ca/gt	TGTGTGTGTGTGTGTGTGTGTGTGTGTGTGTGTGTGTG
chr10	46806720	46806755	36	+	ca/gt	TGTGTGTGTGTGTGTGTGTGTGTGTGTGTGTGTGTG
chr10	46847116	46847150	35	+	ca/gt	TGTGTGTGTGTGTGTGTGTGTGTGTGTGTGTGTGT
chr10	47254842	47254871	30	+	ca/gt	ACACACACACACACACACACACACACACAC
chr10	47296038	47296069	32	+	ca/gt	CACACACACACACACACACACACACACACACA
chr10	47533186	47533224	39	+	ca/gt	CACACACACACACACACACACACACACACACACACACAC
chr10	48041298	48041330	33	+	ca/gt	CACACACACACACACACACACACACACACACAC
chr10	48287089	48287142	54	+	ca/gt	ACACACACACACACACACACACACACACACACACACACACACACACACACACAC
chr10	48295641	48295680	40	+	ca/gt	GTGTGTGTGTGTGTGTGTGTGTGTGTGTGTGTGTGTGTGT
chr10	48931097	48931130	34	+	ca/gt	ACACACACACACACACACACACACACACACACAC
chr10	49199867	49199897	31	+	ca/gt	CACACACACACACACACACACACACACACAC
chr10	49217309	49217342	34	+	ca/gt	GTGTGTGTGTGTGTGTGTGTGTGTGTGTGTGTGT
chr10	49558941	49558981	41	+	ca/gt	TGTGTGTGTGTGTGTGTGTGTGTGTGTGTGTGTGTGTGTGT
chr10	49956427	49956470	44	+	ca/gt	GTGTGTGTGTGTGTGTGTGTGTGTGTGTGTGTGTGTGTGTGTGT
chr10	49978917	49978951	35	+	ca/gt	GTGTGTGTGTGTGTGTGTGTGTGTGTGTGTGTGTG
chr10	50429695	50429741	47	+	ca/gt	ACACACACACACACACACACACACACACACACACACACACACACACA
chr10	50754892	50754937	46	+	ca/gt	GTGTGTGTGTGTGTGTGTGTGTGTGTGTGTGTGTGTGTGTGTGTGT
chr10	50934957	50934996	40	+	ca/gt	GTGTGTGTGTGTGTGTGTGTGTGTGTGTGTGTGTGTGTGT
chr10	51415911	51415944	34	+	ca/gt	GTGTGTGTGTGTGTGTGTGTGTGTGTGTGTGTGT
chr10	51848634	51848668	35	+	ca/gt	TGTGTGTGTGTGTGTGTGTGTGTGTGTGTGTGTGT
chr10	52595511	52595542	32	+	ca/gt	TGTGTGTGTGTGTGTGTGTGTGTGTGTGTGTG
chr10	52659177	52659206	30	+	ca/gt	ACACACACACACACACACACACACACACAC
chr10	52849293	52849331	39	+	ca/gt	TGTGTGTGTGTGTGTGTGTGTGTGTGTGTGTGTGTGTGT
chr10	53445748	53445789	42	+	ca/gt	TGTGTGTGTGTGTGTGTGTGTGTGTGTGTGTGTGTGTGTGTG
chr10	53918714	53918765	52	+	ca/gt	ACACACACACACACACACACACACACACACACACACACACACACACACACAC
chr10	54004397	54004432	36	+	ca/gt	ACACACACACACACACACACACACACACACCACACA
chr10	54122003	54122033	31	+	ca/gt	ACACACACACACACACACACACACACACACA
chr10	54189926	54189962	37	+	ca/gt	TGTGTGTGTGTGTGTGTGTGTGTGTGTGTGTGTGTGT
chr10	54207379	54207409	31	+	ca/gt	TGTGTGTGTGTGTGTGTGTGTGTGTGTGTGT
chr10	54234133	54234176	44	+	ca/gt	TGTGTGTGTGTGTGTGTGTGTGTGTGTGTGTGTGTGTGTGTGTG
chr10	54383630	54383664	35	+	ca/gt	TGTGTGTGTGTGTGTGTGTGTGTGTGTGTGTGTGT
chr10	54655429	54655472	44	+	ca/gt	GTGTGTGTGTGTGTGTGTGTGTGTGTGTGTGTGTGTGTGTGTGT
chr10	55173310	55173346	37	+	ca/gt	TGTGTGTGTGTGTGTGTGTGTGTGTGTGTGTGTGTGT
chr10	55330839	55330869	31	+	ca/gt	TGTGTGTGTGTGTGTGTGTGTGTGTGTGTGT
chr10	55334243	55334285	43	+	ca/gt	TGTGTGTGTGTGTGTGTGTGTGTGTGTGTGTGTGTGTGTGTGT
chr10	55392980	55393016	37	+	ca/gt	TGTGTGTGTGTGTGTGTGTGTGTGTGTGTGTGTGTGT
chr10	55414771	55414804	34	+	ca/gt	GTGTGTGTGTGTGTGTGTGTGTGTGTGTGTGTGT
chr10	55432083	55432114	32	+	ca/gt	ACACACACACACACACACACACACACACACAC
chr10	55609016	55609045	30	+	ca/gt	ACACACACACACACACACACACACACACAC
chr10	55749589	55749620	32	+	ca/gt	GTGTGTGTGTGTGTGTGTGTGTGTGTGTGTGT
chr10	55964274	55964313	40	+	ca/gt	TGTGTGTGTGTGTGTGTGTGTGTGTGTGTGTGTGTGTGTG
chr10	56021514	56021547	34	+	ca/gt	CACACACACACACACACACACACACACACACACA
chr10	56133345	56133379	35	+	ca/gt	GTGTGTGTGTGTGTGTGTGTGTGTGTGTGTGTGTG
chr10	56241631	56241668	38	+	ca/gt	GTGTGTGTGTGTGTGTGTGTGTGTGTGTGTGTGTGTGT
chr10	56264296	56264332	37	+	ca/gt	ACACACACACACACACACACACACACACACACACACA
chr10	56390091	56390125	35	+	ca/gt	CACACACACACACACACACACACACACACACACAC
chr10	56421127	56421160	34	+	ca/gt	TGTGTGTGTGTGTGTGTGTGTGTGTGTGTGTGTG
chr10	56819617	56819655	39	+	ca/gt	TGTGTGTGTGTGTGTGTGTGTGTGTGTGTGTGTGTGTGT
chr10	56838003	56838034	32	+	ca/gt	ACACACACACACACACACACACACACACACAC
chr10	57210650	57210687	38	+	ca/gt	ACACACACACACACACACACACACACACACACACACAC
chr10	57813481	57813515	35	+	ca/gt	GTGTGTGTGTGTGTGTGTGTGTGTGTGTGTGTGTG
chr10	58154727	58154768	42	+	ca/gt	GTGTGTGTGTGTGTGTGTGTGTGTGTGTGTGTGTGTGTGTGT
chr10	58319997	58320034	38	+	ca/gt	TGTGTGTGTGTGTGTGTGTGTGTGTGTGTGTGTGTGTG
chr10	58505435	58505466	32	+	ca/gt	TGTGTGTGTGTGTGTGTGTGTGTGTGTGTGTG
chr10	59384874	59384907	34	+	ca/gt	TGTGTGTGTGTGTGTGTGTGTGTGTGTGTGTGTG
chr10	59613749	59613790	42	+	ca/gt	CACACACACACACACACACACACACACACACACACACACACA
chr10	59699902	59699936	35	+	ca/gt	ACACACACACACACACACACACACACACACACACA
chr10	59732978	59733009	32	+	ca/gt	CACACACACACACACACACACACACACACACA
chr10	59859200	59859237	38	+	ca/gt	GTGTGTGTGTGTGTGTGTGTGTGTGTGTGTGTGTGTGT
chr10	59862517	59862557	41	+	ca/gt	ACACACACACACACACACACACACACACACACACACACACA
chr10	60089460	60089508	49	+	ca/gt	TGTGTGTGTGTGTGTGTGTGTGTGTGTGTGTGTGTGTGTGTGTGTGTGT
chr10	61710254	61710295	42	+	ca/gt	GTGTGTGTGTGTGTGTGTGTGTGTGTGTGTGTGTGTGTGTGT
chr10	61894028	61894065	38	+	ca/gt	GTGTGTGTGTGTGTGTGTGTGTGTGTGTGTGTTGTGTG
chr10	61993121	61993150	30	+	ca/gt	ACACACACACACACACACACACACACACAC
chr10	62008062	62008099	38	+	ca/gt	ACACACACACACACACACACACACACACACACACACAC
chr10	63263960	63264008	49	+	ca/gt	ACACACACACACACACACACACACACACACACACACACACACACACACA
chr10	63357827	63357867	41	+	ca/gt	ACACACACACACACACACACACACACACACACACACACACA
chr10	63861108	63861140	33	+	ca/gt	TGTGTGTGTGTGTGTGTGTGTGTGTGTGTGTGT
chr10	64235141	64235178	38	+	ca/gt	GTGTGTGTGTGTGTGTGTGTGTGTGTGTGTGTGTGTGT
chr10	64475743	64475794	52	+	ca/gt	TGTGTGTGTGTGTGTGTGTGTGTGTGTGTGTGTGTGTGTGTGTGGTGTGTGT
chr10	64530431	64530463	33	+	ca/gt	TGTGTGTGTGTGTGTGTGTGTGTGTGTGTGTGT
chr10	65622508	65622545	38	+	ca/gt	CACACACACACACACACACACACACACACACACACACA
chr10	65728919	65728954	36	+	ca/gt	ACACACACACACACACACACACACACACACACACAC
chr10	65777977	65778011	35	+	ca/gt	ACACACACACACACACACACACACACACACACACA
chr10	66022599	66022633	35	+	ca/gt	ACACACACACACACACACACACACACACACACACA
chr10	66043957	66043995	39	+	ca/gt	TGTGTGTGTGTGTGTGTGTGTGTGTGTGTGTGTGTGTGT
chr10	66106338	66106378	41	+	ca/gt	TGTGTGTGTGTGTGTGTGTGTGTGTGTGTGTGTGTGTGTGT
chr10	66318277	66318307	31	+	ca/gt	TGTGTGTGTGTGTGTGTGTGTGTGTGTGTGT
chr10	66466340	66466374	35	+	ca/gt	ACACACACACACACACACACACACACACACACACA
chr10	66777763	66777797	35	+	ca/gt	ACACACACACACACACACACACACACACACACACA
chr10	66806262	66806292	31	+	ca/gt	TGTGTGTGTGTGTGTGTGTGTGTGTGTGTGT
chr10	66851634	66851671	38	+	ca/gt	ACACACACACACACACACACACACACACACACACACAC
chr10	66863181	66863210	30	+	ca/gt	ACACACACACACACACACACACACACACAC
chr10	67802839	67802871	33	+	ca/gt	GTGTGTGTGTGTGTGTGTGTGTGTGTGTGTGTG
chr10	67946349	67946397	49	+	ca/gt	ACACACACACACACACACACACACACACACACACACACACACACACACA
chr10	67974074	67974120	47	+	ca/gt	ACACACACACACACACACACACACACACACACACACACACACACACA
chr10	68308846	68308881	36	+	ca/gt	GTGTGTGTGTGTGTGTGTGTGTGTGTGTGTGTGTGT
chr10	68448933	68448967	35	+	ca/gt	GTGTGTGTGTGTGTGTGTGTGTGTGTGTGTGTGTG
chr10	68595984	68596028	45	+	ca/gt	ACACACACACACACACACACACACACACACACACACACACACACA
chr10	69252974	69253015	42	+	ca/gt	GTGTGTGTGTGTGTGTGTGTGTGTGTGTGTGTGTGTGTGTGT
chr10	69338681	69338710	30	+	ca/gt	GTGTGTGTGTGTGTGTGTGTGTGTGTGTGT
chr10	69563354	69563388	35	+	ca/gt	TGTGTGTGTGTGTGTGTGTGTGTGTGTGTGTGTGT
chr10	69579287	69579323	37	+	ca/gt	ACACACACACACACACACACACACACACACACACACA
chr10	69589544	69589583	40	+	ca/gt	GTGTGTGTGTGTGTGTGTGTGTGTGTGTGTGTGTGTGTGT
chr10	69794159	69794192	34	+	ca/gt	GTGTGTGTGTGTGTGTGTGTGTGTGTGTGTGTGT
chr10	70045873	70045909	37	+	ca/gt	TGTGTGTGTGTGTGTGTGTGTGTGTGTGTGTGTGTGT
chr10	70507751	70507791	41	+	ca/gt	GTGTGTGTGTGTGTGTGTGTGTGTGTGTGTGTGTGTGTGTG
chr10	70635635	70635673	39	+	ca/gt	ACACACACACACACACACACACACACACACACACACACA
chr10	70731059	70731091	33	+	ca/gt	ACACACCACACACACACACACACACACACACAC
chr10	71065858	71065888	31	+	ca/gt	GTGTGTGTGTGTGTGTGTGTGTGTGTGTGTG
chr10	71096290	71096324	35	+	ca/gt	GTGTGTGTGTGTGTGTGTGTGTGTGTGTGTGTGTG
chr10	71227708	71227746	39	+	ca/gt	ACACACACACACACACACACACACACACACACACACACA
chr10	71530035	71530070	36	+	ca/gt	ACACACACACACACACACACACACACACACACACAC
chr10	71533526	71533570	45	+	ca/gt	CACACACACACACACACACACACACACACACACACACACACACAC
chr10	71667360	71667396	37	+	ca/gt	GTGTGTGTGTGTGTGTGTGTGTGTGTGTGTGTGTGTG
chr10	72030707	72030742	36	+	ca/gt	GTGTGTGTGTGTGTGTGTGTGTGTGTGTGTGTGTGT
chr10	72193446	72193491	46	+	ca/gt	ACACACACACACACACACACACACACACACACACCACACACACACA
chr10	72503866	72503900	35	+	ca/gt	ACACACACACACACACACACACACACACACACACA
chr10	73706652	73706685	34	+	ca/gt	ACACACACACACACACACACACACACACACACAC
chr10	73707333	73707366	34	+	ca/gt	CACACACACACACACACACACACACACACACACA
chr10	73710746	73710775	30	+	ca/gt	CACACACACACACACACACACACACACACA
chr10	74695620	74695658	39	+	ca/gt	GTGTGTGTGTGTGTGTGTGTGTGTGTGTGTGTGTGTGTG
chr10	75490337	75490375	39	+	ca/gt	ACACACACACACACACACACACACACACACACACACACA
chr10	75692565	75692606	42	+	ca/gt	GTGTGTGTGTGTGTGTGTGTGTGTGTGTGTGTGTGTGTGTGT
chr10	75802336	75802367	32	+	ca/gt	CACACACACACACACACACACACACACACACA
chr10	75846178	75846216	39	+	ca/gt	TGTGTGTGTGTGTGTGTGTGTGTGTGTGTGTGTGTGTGT
chr10	75916165	75916196	32	+	ca/gt	TGTGTGTGTGTGTGTGTGTGTGTGTGTGTGTG
chr10	76006984	76007032	49	+	ca/gt	GTGTGTGTGTGTGTGTGTGTGTGTGTGTGTGTGTGTGTGTGTGTGTGTG
chr10	76091277	76091318	42	+	ca/gt	GTGTGTGTGTGTGTGTGTGTGTGTGTGTGTGTGTGTGTGTGT
chr10	76240180	76240222	43	+	ca/gt	ACACACACACACACCACACACACACACACACCACACACACACA
chr10	76554871	76554911	41	+	ca/gt	GTGTGTGTGTGTGTGTGTGTGTGTGTGGTGTGTGTGTGTGT
chr10	76842833	76842863	31	+	ca/gt	GTGTGTGTGTGTGTGTGTGTGTGTGTGTGTG
chr10	76918919	76918948	30	+	ca/gt	CACACACACACACACACACACACACACACA
chr10	77127072	77127120	49	+	ca/gt	ACACACACACACACACACACACACACACACACACACACACACACACACA
chr10	77171401	77171442	42	+	ca/gt	GTGTGTGTGTGTGTGTGTGTGTGTGTGTGTGTGTGTGTGTGT
chr10	77445366	77445396	31	+	ca/gt	ACACACACACACACACACACACACACACACA
chr10	77482992	77483041	50	+	ca/gt	ACACACACACACACACACACACACACACACACACACACACACACACACAC
chr10	77669299	77669338	40	+	ca/gt	CACACAACACACACACACACACACACACACACACACACAC
chr10	77748994	77749028	35	+	ca/gt	ACACACACACACACACACACACACACACACACACA
chr10	77825375	77825416	42	+	ca/gt	CACACACACACACACACACACACACACACACACACACACACA
chr10	78071114	78071156	43	+	ca/gt	TGTGTGTGTGTGTGTGTGTGTGTGTGTGTGTGTGTGTGTGTGT
chr10	79114507	79114541	35	+	ca/gt	GTGTGTGTGTGTGTGTGTGTGTGTGTGTGTGTGTG
chr10	79197612	79197643	32	+	ca/gt	ACACACACACACACACACACACACACACACAC
chr10	79325783	79325821	39	+	ca/gt	TGTGTGTGTGTGTGTGTGTGTGTGTGTGTGTGTGTGTGT
chr10	79389530	79389567	38	+	ca/gt	GTGTGTGTGTGTGTGTGTGTGTGTGTGTGTGTGTGTGT
chr10	79430674	79430713	40	+	ca/gt	CACACACACACACCACACACACACACACACACACACACAC
chr10	79441080	79441117	38	+	ca/gt	ACACACACACACACACACACACACACACACACACACAC
chr10	80237016	80237047	32	+	ca/gt	ACACACACACACACACACACACACACACACAC
chr10	80658808	80658847	40	+	ca/gt	GTGTGTGTGTGTGTGTGTGTGTGTGTGTGTGTGTGTGTGT
chr10	81186308	81186337	30	+	ca/gt	GTGTGTGTGTGTGTGTGTGTGTGTGTGTGT
chr10	81319378	81319408	31	+	ca/gt	ACACACACACACACACACACACACACACACA
chr10	81376637	81376685	49	+	ca/gt	GTGTGTGGTGTGTGTGTGTGTGTGTGTGTGTGTGTGTGTGTGTGTGTGT
chr10	81693635	81693669	35	+	ca/gt	TGTGTGTGTGTGTGTGTGTGTGTGTGTGTGTGTGT
chr10	81827653	81827687	35	+	ca/gt	TGTGTGTGTGTGTGTGTGTGTGTGTGTGTGTGTGT
chr10	82199890	82199919	30	+	ca/gt	GTGTGTGTGTGTGTGTGTGTGTGTGTGTGT
chr10	82223643	82223683	41	+	ca/gt	ACACACACACACACACACACACACACACACACACACACACA
chr10	82294435	82294464	30	+	ca/gt	GTGTGTGTGTGTGTGTGTGTGTGTGTGTGT
chr10	82398492	82398527	36	+	ca/gt	TGTGTGTGTGTGTGTGTGTGTGTGTGTGTGTGTGTG
chr10	82548524	82548560	37	+	ca/gt	CACACACACACACACACACACACACACACACACACAC
chr10	82582663	82582699	37	+	ca/gt	TGTGTGTGTGTGTGTGTGTGTGTGTGTGTGTGTGTGT
chr10	82711536	82711569	34	+	ca/gt	TGTGTGTGTGTGTGTGTGTGTGTGTGTGTGTGTG
chr10	82919063	82919100	38	+	ca/gt	GTGTGTGTGTGTGTGTGTGTGTGTGTGTGTGTGTGTGT
chr10	83022283	83022314	32	+	ca/gt	TGTGTGTGTGTGTGTGTGTGTGTGTGTGTGTG
chr10	84186932	84186965	34	+	ca/gt	TGTGTGTGTGTGGTGTGTGTGTGGTGTGTGTGTG
chr10	84187220	84187265	46	+	ca/gt	TGTGTGTGTGGTGTGTGTGTGTGTGTGTGTGTGTGTGTGTGTGTGT
chr10	84542190	84542227	38	+	ca/gt	TGTGTGTGTGTGTGTGTGTGTGTGTGTGTGTGTGTGTG
chr10	84602080	84602117	38	+	ca/gt	CACACACACCACACACCACACACACCACACACCACACA
chr10	85299659	85299703	45	+	ca/gt	TGTGTGTGTGTGTGTGTGTGTGTGTGTGTGTGTGTGTGTGTGTGT
chr10	85301156	85301186	31	+	ca/gt	TGTGTGTGTGTGTGTGTGTGTGTGTGTGTGT
chr10	85408654	85408684	31	+	ca/gt	TGTGTGTGTGTGTGTGTGTGTGTGTGTGTGT
chr10	85573616	85573653	38	+	ca/gt	CACACACACACACACACACACACACACACACACACACA
chr10	86524190	86524219	30	+	ca/gt	GTGTGTGTGTGTGTGTGTGTGTGTGTGTGT
chr10	86688051	86688084	34	+	ca/gt	GTGTGTGTGTGTGTGTGTGTGTGTGTGTGTGTGT
chr10	86939807	86939838	32	+	ca/gt	GTGTGTGTGTGTGTGTGTGTGTGTGTGTGTGT
chr10	87310517	87310551	35	+	ca/gt	TGTGTGTGTGTGTGTGTGTGTGTGTGTGTGTGTGT
chr10	87640694	87640734	41	+	ca/gt	ACACACACACACACACACACACACACACACACACACACACA
chr10	88266695	88266736	42	+	ca/gt	ACACACACACACACACACACACACACACACACACACACACAC
chr10	88469823	88469861	39	+	ca/gt	GTGTGTGTGTGTGTGTGTGTGTGTGTGTGTGTGTGTGTG
chr10	88480788	88480820	33	+	ca/gt	TGTGTGTGTGTGTGTGTGTGTGTGTGTGTGTGT
chr10	88560942	88560974	33	+	ca/gt	ACACACACACACACACACACACACACACACACA
chr10	88564317	88564347	31	+	ca/gt	ACACACACACACACACACACACACACACACA
chr10	89086321	89086358	38	+	ca/gt	GTGTGTGTGTGTGTGTGTGTGTGTGTGTGTGTGTGTGT
chr10	89201057	89201091	35	+	ca/gt	TGTGTGTGTGTGTGTGTGTGTGTGTGTGTGTGTGT
chr10	89860930	89860976	47	+	ca/gt	ACACACACACACACACACACACACACACACACACACACACACACACA
chr10	89905506	89905552	47	+	ca/gt	ACACACACACACACACACACACACACACACACACACACACACACACA
chr10	90433767	90433797	31	+	ca/gt	TGTGTGTGTGTGTGTGTGTGTGTGTGTGTGT
chr10	90490384	90490420	37	+	ca/gt	CACACACACACACACACACACACACACACACACACAC
chr10	90653348	90653381	34	+	ca/gt	ACACACACACACACACACACACACACACACACAC
chr10	90683730	90683759	30	+	ca/gt	CACACACACACACACACACACACACACACA
chr10	90761634	90761664	31	+	ca/gt	GTGTGTGTGTGTGTGTGTGTGTGTGTGTGTG
chr10	92351902	92351939	38	+	ca/gt	GTGTGTGTGTGTGTGTGTGTGTGTGTGTGTGTGTGTGT
chr10	92828691	92828729	39	+	ca/gt	TGTGTGTGTGTGTGTGTGTGTGTGTGTGTGTGTGTGTGT
chr10	92911939	92911974	36	+	ca/gt	GTGTGTGTGTGTGTGTGTGTGTGTGTGTGTGTGTGT
chr10	92998629	92998665	37	+	ca/gt	CACACACACACACACACACACACACACACACACACAC
chr10	93155437	93155471	35	+	ca/gt	ACACACACACACACACACACACACACACACACACA
chr10	93401793	93401831	39	+	ca/gt	GTGTGTGTGTGTGTGTGTGTGTGTGTGTGTGTGTGTGTG
chr10	93778346	93778383	38	+	ca/gt	CACACACACACACACACACACACACACACACACACACA
chr10	94332506	94332548	43	+	ca/gt	TGTGTGTGTGTGTGTGTGTGTGTGTGTGTGTGTGTGTGTGTGT
chr10	94575772	94575814	43	+	ca/gt	TGTGTGTGTGTGTGTGTGTGTGTGTGTGTGTGTGTGTGTGTGT
chr10	95223160	95223191	32	+	ca/gt	ACACACACACACACACACACACACACACACAC
chr10	95837957	95837990	34	+	ca/gt	CACACACACACACACACACACACACACCACACAC
chr10	95926816	95926847	32	+	ca/gt	GTGTGTGTGTGTGTGTGTGTGTGTGTGTGTGT
chr10	95993901	95993943	43	+	ca/gt	TGTGTGTGTGTGTGTGTGTGTGTGTGTGTGTGTGTGTGTGTGT
chr10	96229655	96229687	33	+	ca/gt	TGTGTGTGTGTGTGTGTGTGTGTGTGTGTGTGT
chr10	96476858	96476897	40	+	ca/gt	ACACACACACACACACACACACACACACACACACACACAC
chr10	96603672	96603711	40	+	ca/gt	ACACACACACACACACACACACACACACACACACACACAC
chr10	96641087	96641125	39	+	ca/gt	GTGTGTGTGTGTGTGTGTGTGTGTGTGTGTGTGTGTGTG
chr10	96677579	96677627	49	+	ca/gt	ACACACACACACACACACACACACACACACACACACACACACACACACA
chr10	97012076	97012129	54	+	ca/gt	ACACACACACACACACACACACACACACACACACACACACACACACACACACAC
chr10	97037049	97037099	51	+	ca/gt	TGTGTGTGTGTGTGTGTGTGTGTGTGTGTGTGTGTGTGTGTGTGTGTGTGT
chr10	97184019	97184059	41	+	ca/gt	CACACACACACACACACACACACACACACACACACACACAC
chr10	97218896	97218942	47	+	ca/gt	TGTGTGTGTGTGTGTGTGTGTGTGTGTGTGTGTGTGTGTGTGTGTGT
chr10	97807200	97807238	39	+	ca/gt	TGTGTGTGTGTGTGTGTGTGTGTGTGTGTGTGTGTGTGT
chr10	98421980	98422015	36	+	ca/gt	ACACACACACACACACACACACACACACACACACAC
chr10	98511556	98511597	42	+	ca/gt	GTGTGTGTGTGTGTGTGTGTGTGTGTGTGTGTGTGTGTGTGT
chr10	98879853	98879887	35	+	ca/gt	GTGTGTGTGTGTGTGTGTGTGTGTGTGTGTGTGTG
chr10	98999157	98999195	39	+	ca/gt	GTGTGTGTGTGTGTGTGTGTGTGTGTGTGTGTGTGTGTG
chr10	99232215	99232256	42	+	ca/gt	ACACACACACACACACACACACACACACACACACACACACAC
chr10	99255564	99255595	32	+	ca/gt	ACACACACACACACACACACACACACACACAC
chr10	99700415	99700445	31	+	ca/gt	TGTGTGTGTGTGTGTGTGTGTGTGTGTGTGT
chr10	99967669	99967699	31	+	ca/gt	GTGTGTGTGTGTGTGTGTGTGTGTGTGTGTG
chr10	100281712	100281745	34	+	ca/gt	ACACACACACACACACACACACACACACACACAC
chr10	100462674	100462711	38	+	ca/gt	TGTGTGTGTGTGTGTGTTGTGTGTGTGTGTGTGTGTGT
chr10	100568345	100568387	43	+	ca/gt	ACACACACACACACACACACACACACACACACACACACACACA
chr10	100681298	100681336	39	+	ca/gt	ACACACACACACACACACACACACACACACACACACACA
chr10	100805024	100805075	52	+	ca/gt	ACACACACACACACACACACACACACACACACACACACACACACACACACAC
chr10	101138045	101138083	39	+	ca/gt	GTGTGTGTGTGTGTGTGTGTGTGTGTGTGTGTGGTGTGT
chr10	101193114	101193165	52	+	ca/gt	GTGTGTGTGTGTGTGTGTGTGTGTGTGTGTGTGTGTGTGTGTGTGTGTGTGT
chr10	101267084	101267113	30	+	ca/gt	CACACACACACACACACACACACACACACA
chr10	101318103	101318133	31	+	ca/gt	TGTGTGTGTGTGTGTGTGTGTGTGTGTGTGT
chr10	101331346	101331382	37	+	ca/gt	TGTGTGTGTGTGTGTGTGTGTGTGTGTGTGTGTGTGT
chr10	101832297	101832341	45	+	ca/gt	TGTGTGTGTGTGTGTGTGTGTGTGTGTGTGTGTGTGTGTGTGTGT
chr10	102418061	102418090	30	+	ca/gt	ACACACACACACACACACACACACACACAC
chr10	103596635	103596664	30	+	ca/gt	ACACACACACACACACACACACACACACAC
chr10	103718761	103718798	38	+	ca/gt	ACACACACACACACACACACACACACACACACACACAC
chr10	103771739	103771781	43	+	ca/gt	ACACACACACACACACACACACACACACACACACACACACACA
chr10	103776437	103776471	35	+	ca/gt	TGTGTGTGTGTGTGTGTGTGTGTGTGTGTGTGTGT
chr10	104038232	104038281	50	+	ca/gt	ACACACACACACACACACACACACACACACACACACACACACACACACAC
chr10	104636534	104636569	36	+	ca/gt	GTGTGTGTGTGTGTGTGTGTGTGTGTGTGTGTGTGT
chr10	105031333	105031363	31	+	ca/gt	ACACACACACACACACACACACACACACACA
chr10	105092609	105092639	31	+	ca/gt	ACACACACACACACACACACACACACACACA
chr10	105163884	105163921	38	+	ca/gt	ACACACACACACACACACACACACACACACACACACAC
chr10	105227986	105228034	49	+	ca/gt	TGTGTGTGTGTGTGTGTGTGTGTGTGTGTGTGTGTGTGTGTGTGTGTGT
chr10	105409968	105410000	33	+	ca/gt	ACACACACACACACACACACACACACACACACA
chr10	105719839	105719882	44	+	ca/gt	GTGTGTGTGTGTGTGTGTGTGTGTGTGTGTGTGTGTGTGTGTGT
chr10	105794308	105794345	38	+	ca/gt	GTGTGTGTGTGTGTGTGTGTGTGTGTGTGTGTGTGTGT
chr10	105829777	105829815	39	+	ca/gt	TGTGTGTGTGTGTGTGTGTGTGTGTGTGTGTGTGTGTGT
chr10	105842483	105842516	34	+	ca/gt	TGTGTGTGTGTGTGTGTGTGTGTGTGTGTGTGTG
chr10	106189002	106189035	34	+	ca/gt	ACACACACACACACACACACACACACACACACAC
chr10	106343990	106344037	48	+	ca/gt	ACACACACACACACACACACACACACACACCACACACACACACACACA
chr10	106484337	106484380	44	+	ca/gt	ACACACACACACACACACACACACACACACACACACACACACAC
chr10	106602513	106602551	39	+	ca/gt	ACACACACACACACACACACACACACACACACACACACA
chr10	106606275	106606322	48	+	ca/gt	ACACACACACACACACACACACACACACACACACACACACACACACAC
chr10	106894271	106894308	38	+	ca/gt	GTGTGTGTGTGTGTGTGTGTGTGTGTGTGTGTGTGTGT
chr10	106986512	106986549	38	+	ca/gt	GTGTGTGTGTGTGTGTGTGTGTGTGTGTGTGTGTGTGT
chr10	107165293	107165322	30	+	ca/gt	GTGTGTGTGTGTGTGTGTGTGTGTGTGTGT
chr10	107299042	107299085	44	+	ca/gt	TGTGTGTGTGTGTGTGTGTGTGTGTGTGTGTGTGTGTGTGTGTG
chr10	107437341	107437372	32	+	ca/gt	GTGTGTGGTGTGTGTGTGTGTGTGTGTGTGTG
chr10	107535317	107535350	34	+	ca/gt	GTGTGTGTGTGTGTGTGTGTGTGTGTGTGTGTGT
chr10	107558297	107558331	35	+	ca/gt	ACACACAACACACACACACACACACACACACACAC
chr10	107660851	107660881	31	+	ca/gt	ACACACACACACACACACACACACACACACA
chr10	108321355	108321385	31	+	ca/gt	TGTGTGTGTGTGTGTGTGTGTGTGTGTGTGT
chr10	108413741	108413772	32	+	ca/gt	ACACACACACACACACACACACACACACACAC
chr10	108526267	108526302	36	+	ca/gt	ACACACACACACACACACACACACACACACACACAC
chr10	108884835	108884869	35	+	ca/gt	TGTGTGTGTGTGTGTGTGTGTGTGTGTGTGTGTGT
chr10	109317357	109317402	46	+	ca/gt	ACACACCACACACACACACACACACACACACACACACACACACACA
chr10	109471060	109471094	35	+	ca/gt	ACACACACACACACACACACACACACACCACACAC
chr10	110155854	110155883	30	+	ca/gt	GTGTGTGTGTGTGTGTGTGTGTGTGTGTGT
chr10	110346200	110346247	48	+	ca/gt	GTGTGTGTGTGTGTGTGTGTGTGTGTGTGTGTGTGTGTGTGTGTGTGT
chr10	110394919	110394952	34	+	ca/gt	ACACACACACACACACACACACACACACACACAC
chr10	110687996	110688036	41	+	ca/gt	TGTGTGTGTGTGTGTGTGTGTGTGTGTGTGTGTGTGTGTGT
chr10	111058468	111058501	34	+	ca/gt	TGTGTGTGTGTGTGTGTGTGTGTGTGTGTGTGTG
chr10	111197737	111197768	32	+	ca/gt	CACACACACACACACACACACACACACACACA
chr10	111255326	111255360	35	+	ca/gt	TGTGTGTGTGTGTGTGTGTGTGTGTGTGTGTGTGT
chr10	111636639	111636690	52	+	ca/gt	GTGTGTGTGTGTGTGTGTGTGTGTGTGTGTGTGTGTGTGTGTGTGTGTGTGT
chr10	112123448	112123488	41	+	ca/gt	ACACACACACACACACACACACACACACACACACACACACA
chr10	112185572	112185616	45	+	ca/gt	ACACACACACACACACACACACACACACACACACACACACACACA
chr10	112634515	112634548	34	+	ca/gt	ACACACACACACACACACACACACACACACACAC
chr10	112965630	112965677	48	+	ca/gt	TGTGTGTGTGTGTGTGTGTGTGTGTGTGTGTGTGTGTGTGTGTGTGTG
chr10	113051198	113051243	46	+	ca/gt	ACACACCACACACACACACACACACACACACACACACACACACACA
chr10	113144101	113144137	37	+	ca/gt	TGTGTGTGTGTGTGTGTGTGTGTGTGTGTGTGTGTGT
chr10	113202445	113202489	45	+	ca/gt	CACACACACACAACACACACACACACACACACACACACACACACA
chr10	113216539	113216579	41	+	ca/gt	ACACACACACACACACACACACACACACACACACACACACA
chr10	113512133	113512174	42	+	ca/gt	TGTGTGTGTGTGTGTGTGTGTGTGTGTGTGTGTGTGTGTGTG
chr10	113678604	113678643	40	+	ca/gt	GTGTGTGTGTGTGTGTGTGTGTGTGTGTGTGTGTGTGTGT
chr10	113874443	113874495	53	+	ca/gt	TGTGTGTGTGTGTGTGTGTGTGTGTGTGTGTGTGTGTGTGTGTGTGTGTGTGT
chr10	114749441	114749485	45	+	ca/gt	ACACACACACCACACACACACACACACACACACACACACACACAC
chr10	114891538	114891573	36	+	ca/gt	TGTGTGTGTGTGTGTGTGTGTGTGTGTGTGTGTGTG
chr10	115559415	115559444	30	+	ca/gt	TGTGTGTGTGTGTGTGTGTGTGTGTGTGTG
chr10	115740822	115740854	33	+	ca/gt	ACACACACACACACACACACACACACACACACA
chr10	115815416	115815452	37	+	ca/gt	TGTGTGTGTGTGTGTGTGTGTGTGTGTGTGTGTGTGT
chr10	116668934	116668971	38	+	ca/gt	CACACACACACACACACACACACACACACACACACACA
chr10	116740638	116740675	38	+	ca/gt	GTGTGTGTGTGTGTGTGTGTGTGTGTGTGTGTGTGTGT
chr10	116863357	116863387	31	+	ca/gt	CACACACACACACACACACACACACACACAC
chr10	117097031	117097063	33	+	ca/gt	ACACACACACACACACACACACACACACACACA
chr10	117305472	117305516	45	+	ca/gt	ACACACACACACACACACACACACACACACACACACACACACACA
chr10	117433443	117433476	34	+	ca/gt	CACACACACACACACACACACACACACACACACA
chr10	117530526	117530562	37	+	ca/gt	ACACACACACACACACACACACACACACACACACACA
chr10	117619954	117619985	32	+	ca/gt	GTGTGTGTGTGTGTGTGTGTGTGTGTGTGTGT
chr10	117685447	117685478	32	+	ca/gt	ACACACACACACACACACACACACACACACAC
chr10	117753431	117753478	48	+	ca/gt	GTGTGTGTGTGTGTGTGTGTGTGTGTGTGTGTGTGTGTGTGTGTGTGT
chr10	117930886	117930922	37	+	ca/gt	ACACACACACACACACACACACACACACACACACACA
chr10	118238216	118238246	31	+	ca/gt	TGTGTGTTGTGTGTGTGTGTTGTGTGTGTGT
chr10	118276664	118276693	30	+	ca/gt	GTGTGTGTGTGTGTGTGTGTGTGTGTGTGT
chr10	118282706	118282756	51	+	ca/gt	ACACACACACCACACACCACACACACCACACACACCACACACCACACACAC
chr10	118282760	118282817	58	+	ca/gt	ACACACACACCACACACCACACACACCACACACACCACACACCACACACACCACACAC
chr10	118359495	118359530	36	+	ca/gt	TGTGTGTGTGTGTGTGTGTGTGTGTGTGTGTGTGTG
chr10	119085862	119085895	34	+	ca/gt	TGTGTGTGTGTGTGTGTGTGTGTGTGTGTGTGTG
chr10	119389802	119389837	36	+	ca/gt	ACACACACACACACACACACACACACACACACACAC
chr10	119493757	119493787	31	+	ca/gt	ACACACACACACACACACACACACACACACA
chr10	120001322	120001353	32	+	ca/gt	GTGTGTGTGTGTGTGTGTGTGTGTGTGTGTGT
chr10	120047229	120047258	30	+	ca/gt	GTGTGTGTGTGTGTGTGTGTGTGTGTGTGT
chr10	120083293	120083334	42	+	ca/gt	GTGTGTGTGTGTGTGTGTGTGTGTGTGTGTGTGTGTGTGTGT
chr10	120176967	120177006	40	+	ca/gt	GTGTGTGTGTGTGTGTGTGTGTGTGTGTGTGTGTGTGTGT
chr10	120406388	120406420	33	+	ca/gt	TGTGTGTGTGTGTGTGTGTGTGTGTGTGTGTGT
chr10	120565310	120565362	53	+	ca/gt	TGTGTGGTGTGTGTGTGTGTGTGTGTGTGTGTGTGTGTGTGTGTGTGTGTGTG
chr10	120571094	120571132	39	+	ca/gt	GTGTGTGTGTGTGTGTGTGTGTGTGTGTGTGTGTGTGTG
chr10	120708781	120708810	30	+	ca/gt	TGTGTGTGTGTGTGTGTGTGTGTGTGTGTG
[truncated: 16,915 more rows]
